# Supplementary material for: RMDisease V2.0: an updated database of genetic variants that affect RNA modifications with disease and trait implication
Source: Nucleic Acids Res. 2022 Sep 5;51(D1):D1388–96. doi: 10.1093/nar/gkac750 (PMC9825452; doi:10.1093/nar/gkac750)
Supplement: gkac750_Supplemental_Files [file gkac750_supplemental_files.zip]

Archive with 4 entries (4 files):
- Supplementary information.docx
- Supplementary Table S2.xlsx
- Supplementary Table S3.xlsx
- Supplementary Table S4.xlsx
