# Supplementary material for: RMDisease V2.0: an updated database of genetic variants that affect RNA modifications with disease and trait implication
Source: Nucleic Acids Res. 2022 Sep 5;51(D1):D1388–96. doi: 10.1093/nar/gkac750 (PMC9825452; doi:10.1093/nar/gkac750)
Supplement: gkac750_Supplemental_Files [file gkac750_supplemental_files.zip › Supplementary Table S2.xlsx]

## Sheet: Table S2
Table S2 Experimentally validated RNA modification sites collected from base-resolution techniques
Experiment ID	Paper Name	Journal	Pubmed ID	GSE	Modification	Technique	Species	Cell Line	Treatment
human_m6A_experiment1	Single-base mapping of m6A by an antibody-independent method	Sci. Adv	31281898	GSE125240	m6A	m6A-REF-seq	Homo sapiens	HEK293	Ctrl
human_m6A_experiment2	Single-base mapping of m6A by an antibody-independent method	Sci. Adv	31281898	GSE125240	m6A	m6A-REF-seq	Homo sapiens	brain	Ctrl
human_m6A_experiment3	Single-base mapping of m6A by an antibody-independent method	Sci. Adv	31281898	GSE125240	m6A	m6A-REF-seq	Homo sapiens	kidney	Ctrl
human_m6A_experiment4	Single-base mapping of m6A by an antibody-independent method	Sci. Adv	31281898	GSE125240	m6A	m6A-REF-seq	Homo sapiens	liver	Ctrl
human_m6A_experiment5	Deciphering the ‘‘m6A Code’’ via Antibody-Independent Quantitative Profiling	Cell	31257032	GSE122961	m6A	MAZTER-seq	Homo sapiens	HEK293T	Ctrl
human_m6A_experiment6	The N6-methyladenosine (m6A)-forming enzyme METTL3 controls myeloid differentiation of normal hematopoietic and leukemia cells.	Nat Med	28920958	GSE98623	m6A	miCLIP	Homo sapiens	MOLM13	Ctrl
human_m6A_experiment7	Single-nucleotide-resolution mapping of m6A and m6Am throughout the transcriptome	Nat Methods	26121403	GSE63753	m6A	miCLIP	Homo sapiens	HEK293	sysy_antinbody
human_m6A_experiment8	Single-nucleotide-resolution mapping of m6A and m6Am throughout the transcriptome	Nat Methods	26121403	GSE63753	m6A	miCLIP	Homo sapiens	HEK293	Ctrl
human_m6A_experiment9	5' UTR m(6)A Promotes Cap-Independent Translation	Cell	26593424	GSE73405	m6A	miCLIP	Homo sapiens	HepG2	Heat_shock
human_m6A_experiment10	5' UTR m(6)A Promotes Cap-Independent Translation	Cell	26593424	GSE73405	m6A	miCLIP	Homo sapiens	HEK293T	Heat_shock
human_m6A_experiment11	5' UTR m(6)A Promotes Cap-Independent Translation	Cell	26593424	GSE73405	m6A	miCLIP	Homo sapiens	HepG2	Ctrl
human_m6A_experiment12	m6A mRNA modifications are deposited in nascent pre-mRNA and are not required for splicing but do specify cytoplasmic turnover	Genes Dev	28637692	GSE86336	m6A	m6A-CLIP-seq	Homo sapiens	HeLa	Ctrl
human_m6A_experiment13	A majority of m6A residues are in the last exons, allowing the potential for 3' UTR regulation	Genes Dev	26404942	GSE71154	m6A	m6A-CLIP-seq	Homo sapiens	CD8T	Ctrl
human_m6A_experiment14	A majority of m6A residues are in the last exons, allowing the potential for 3' UTR regulation	Genes Dev	26404942	GSE71154	m6A	m6A-CLIP-seq	Homo sapiens	A549	Ctrl
human_m6A_experiment15	Identification of the m6Am Methyltransferase PCIF1 Reveals the Location and Functions of m6Am in the Transcriptome.	Mol Cell	31279658	GSE122948	m6A	miCLIP	Homo sapiens	HEK293T	Ctrl
human_m6A_experiment16	Identification of the m6Am Methyltransferase PCIF1 Reveals the Location and Functions of m6Am in the Transcriptome.	Mol Cell	31279658	GSE122948	m6A	miCLIP	Homo sapiens	HEK293T	PCIF1_KO
human_m6A_experiment17	Histone H3 trimethylation at lysine 36 guides m6A RNA modification co-transcriptionally	Nature	30867593	GSE121942	m6A	miCLIP	Homo sapiens	HepG2	SETD2_knockdown
human_m6A_experiment18	Histone H3 trimethylation at lysine 36 guides m6A RNA modification co-transcriptionally	Nature	30867593	GSE121942	m6A	miCLIP	Homo sapiens	HepG2	Ctrl
human_m6A_experiment19	High Resolution N6-Methyladenosine (m6A) Map Using Photo-crosslinking-Assisted m6A Sequencing	Angew Chem Int Ed Engl	25491922	GSE54921	m6A	PA-m6A-seq	Homo sapiens	HeLa	Ctrl
human_m6A_experiment20	Perturbation of m6A Writers Reveals Two Distinct Classes of mRNA Methylation at Internal and 5′ Sites	Cell Rep	24981863	GSE54365	m6A	m6A-seq with improved protocol	Homo sapiens	A549	Ctrl
human_m6A_experiment21	The human 18S rRNA m6A methyltransferase METTL5 is stabilized by TRMT112	Nucleic Acids Res	31328227	GSE128699	m6A	miCLIP	Homo sapiens	HCT116	Ctrl
human_m6A_experiment22	The human 18S rRNA m6A methyltransferase METTL5 is stabilized by TRMT113	Nucleic Acids Res	31328227	GSE128699	m6A	miCLIP	Homo sapiens	HCT116	METTL5_KO
human_m6A_experiment23	The human 18S rRNA m6A methyltransferase METTL5 is stabilized by TRMT114	Nucleic Acids Res	31328227	GSE128699	m6A	miCLIP	Homo sapiens	HCT116	ZCCHC4_KO
human_m6A_experiment24	Deciphering the ‘‘m6A Code’’ via Antibody-Independent Quantitative Profiling	Cell	31257032	GSE122961	m6A	MAZTER-seq	Homo sapiens	HEK293T	AlKBH5 OE
human_m6A_experiment25	Deciphering the ‘‘m6A Code’’ via Antibody-Independent Quantitative Profiling	Cell	31257032	GSE122961	m6A	MAZTER-seq	Homo sapiens	HEK293T	FTO_OE
human_m6A_experiment26	Deciphering the ‘‘m6A Code’’ via Antibody-Independent Quantitative Profiling	Cell	31257032	GSE122961	m6A	MAZTER-seq	Homo sapiens	ESC	Ctrl
human_m6A_experiment27	Deciphering the ‘‘m6A Code’’ via Antibody-Independent Quantitative Profiling	Cell	31257032	GSE122961	m6A	MAZTER-seq	Homo sapiens	ESC	FTO_KO
human_m1A_experiment1	Antibody crossreactivity with mRNA cap accounts for widespread appearance of m1A throughout the transcriptome	Nat Commun	31719534	GSE97908	m1A	miCLIP	Homo sapiens	HEK293T	Ctrl
human_m1A_experiment2	Base-Resolution Mapping Reveals Distinct m1A Methylome in Nuclear- and Mitochondrial-Encoded Transcripts	Mol Cell	29107537	GSE102040	m1A	m1A-MAP	Homo sapiens	HEK293T	Ctrl
human_m1A_experiment3	Transcriptome-wide profiling of multiple RNA modifications simultaneously at single-base resolution	Proc Natl Acad Sci U S A	30872485	GSE90963	m1A	RBS-Seq	Homo sapiens	HeLa	Ctrl
human_m1A_experiment4	The m1A landscape on cytosolic and mitochondrial mRNA at single-base resolution	Nature	29072297	GSE97419	m1A	m1A-seq	Homo sapiens	HEK293T	TRMT6/TRM61A overexpression
human_m1A_experiment5	The m1A landscape on cytosolic and mitochondrial mRNA at single-base resolution	Nature	29072297	GSE97420	m1A	m1A-seq	Homo sapiens	HEK293T	Ctrl
human_m1A_experiment6	The dynamic N1-methyladenosine methylome in eukaryotic messenger RNA	Nature	26863196	GSE70485	m1A	m1A-seq	Homo sapiens	HepG2	heat_shock
human_m1A_experiment7	The dynamic N1-methyladenosine methylome in eukaryotic messenger RNA	Nature	26863196	GSE70485	m1A	m1A-seq	Homo sapiens	HepG2	Glucose_starv_4h
human_m1A_experiment8	The dynamic N1-methyladenosine methylome in eukaryotic messenger RNA	Nature	26863196	GSE70485	m1A	m1A-seq	Homo sapiens	HepG2	Ctrl
human_m1A_experiment9	The dynamic N1-methyladenosine methylome in eukaryotic messenger RNA	Nature	26863196	GSE70486	m1A	m1A-seq	Homo sapiens	HEK293	Ctrl
human_m1A_experiment10	The dynamic N1-methyladenosine methylome in eukaryotic messenger RNA	Nature	26863196	GSE70487	m1A	m1A-seq	Homo sapiens	HeLa	Ctrl
human_Psi_experiment1	Transcriptome-wide mapping reveals widespread dynamic-regulated pseudouridylation of ncRNA and mRNA	Cell	25219674	GSE60047	Psi	Ψ-seq	Homo sapiens	HEK293	Ctrl
human_Psi_experiment2	Pseudouridine profiling reveals regulated mRNA pseudouridylation in yeast and Homo sapiens cells.	Nature	25192136	GSE58200	Psi	Pseudo-seq	Homo sapiens	Hela	Ctrl
human_Psi_experiment3	Chemical pulldown reveals dynamic pseudouridylation of the mammalian transcriptome	Nat Chem Biol	26075521	GSE63655	Psi	CeU-Seq	Homo sapiens	HEK293T	H202
human_Psi_experiment4	Chemical pulldown reveals dynamic pseudouridylation of the mammalian transcriptome	Nat Chem Biol	26075521	GSE63655	Psi	CeU-Seq	Homo sapiens	HEK293T	Heat shock
human_Psi_experiment5	Chemical pulldown reveals dynamic pseudouridylation of the mammalian transcriptome	Nat Chem Biol	26075521	GSE63655	Psi	CeU-Seq	Homo sapiens	HEK293T	Ctrl
human_Psi_experiment6	Transcriptome-wide profiling of multiple RNA modifications simultaneously at single-base resolution	Proc Natl Acad Sci U S A	30872485	GSE90963	Psi	RBS-Seq	Homo sapiens	HeLa	Ctrl
human_m5U_experiment1	FICC-Seq: a method for enzyme-specified profiling of methyl-5-uridine in cellular RNA	Nucleic Acids Res	31361898	GSE109183	m5U	miCLIP	Homo sapiens	HEK293	Ctrl
human_m5U_experiment2	FICC-Seq: a method for enzyme-specified profiling of methyl-5-uridine in cellular RNA	Nucleic Acids Res	31361898	GSE109184	m5U	FICC-Seq	Homo sapiens	HEK293	Ctrl
human_m5U_experiment3	FICC-Seq: a method for enzyme-specified profiling of methyl-5-uridine in cellular RNA	Nucleic Acids Res	31361898	GSE109183	m5U	FICC-Seq	Homo sapiens	HAP1	Ctrl
human_m7G_experiment1	Transcriptome-wide Mapping of Internal N7-Methylguanosine Methylome in Mammalian mRNA	Mol Cell	31031084	GSE112276	m7G	m7G-seq	Homo sapiens	HeLa	Ctrl
human_m7G_experiment2	Transcriptome-wide Mapping of Internal N7-Methylguanosine Methylome in Mammalian mRNA	Mol Cell	31031084	GSE112276	m7G	m7G-seq	Homo sapiens	HepG2	Ctrl
human_m7G_experiment3	Dynamic methylome of internal mRNA N7-methylguanosine and its regulatory role in translation	Cell Res	31520064	CRA001302	m7G	m7G-miCLIP-Seq	Homo sapiens	Hela	Ctrl
human_m7G_experiment4	Dynamic methylome of internal mRNA N7-methylguanosine and its regulatory role in translation	Cell Res	31520064	CRA001302	m7G	m7G-miCLIP-Seq	Homo sapiens	HEK293T	RppH
human_m7G_experiment5	Dynamic methylome of internal mRNA N7-methylguanosine and its regulatory role in translation	Cell Res	31520064	CRA001302	m7G	m7G-miCLIP-Seq	Homo sapiens	HEK293T	TAP
human_m6Am_experiment1	Identification of the m6Am Methyltransferase PCIF1 Reveals the Location and Functions of m6Am in the Transcriptome.	Mol Cell	31279658	GSE122948	m6Am	miCLIP	Homo sapiens	HEK293T	Ctrl
human_m6Am_experiment2	Reversible methylation of m6Am in the 5' cap controls mRNA stability	Nature	28002401	GSE78040	m6Am	miCLIP	Homo sapiens	HEK293T	Ctrl
human_m6Am_experiment3	Single-nucleotide-resolution mapping of m6A and m6Am throughout the transcriptome	Nat Methods	26121403	GSE63753	m6Am	miCLIP	Homo sapiens	HEK293	sysy antinbody
human_m6Am_experiment4	Single-nucleotide-resolution mapping of m6A and m6Am throughout the transcriptome	Nat Methods	26121403	GSE63753	m6Am	miCLIP	Homo sapiens	HEK293	Ctrl
human_A-to-I_experiment1	RADAR: a rigorously annotated database of A-to-IRNA editing.	Nucleic Acids Res	24163250		A-to-I		Homo sapiens
human_2'-O_experiment1	Nm-seq maps 2′-O-methylation sites in Homo sapiens mRNA with base precision	Nat Methods	28504680	GSE90164	Nm	Nm-seq	Homo sapiens	HeLa	Ctrl
human_2'-O_experiment2	Nm-seq maps 2′-O-methylation sites in Homo sapiens mRNA with base precision	Nat Methods	28504680	GSE90165	Nm	Nm-seq	Homo sapiens	HEK293T	Ctrl
human_m5C_experiment1	Genome-wide identification of mRNA 5-methylcytosine in mammals	Nat Struct Mol Biol	31061524	GSE122254	m5C	Bisulfite-seq	Homo_sapiens	HEK293T	Ctrl
human_m5C_experiment2	Genome-wide identification of mRNA 5-methylcytosine in mammals	Nat Struct Mol Biol	31061524	GSE122254	m5C	Bisulfite-seq	Homo_sapiens	Frontal_cortex	Ctrl
human_m5C_experiment3	Genome-wide identification of mRNA 5-methylcytosine in mammals	Nat Struct Mol Biol	31061524	GSE122254	m5C	Bisulfite-seq	Homo_sapiens	Frontal_cortex	Ctrl
human_m5C_experiment4	Genome-wide identification of mRNA 5-methylcytosine in mammals	Nat Struct Mol Biol	31061524	GSE122254	m5C	Bisulfite-seq	Homo_sapiens	Heart	Ctrl
human_m5C_experiment5	Genome-wide identification of mRNA 5-methylcytosine in mammals	Nat Struct Mol Biol	31061524	GSE122254	m5C	Bisulfite-seq	Homo_sapiens	Heart	Ctrl
human_m5C_experiment6	Genome-wide identification of mRNA 5-methylcytosine in mammals	Nat Struct Mol Biol	31061524	GSE122254	m5C	Bisulfite-seq	Homo_sapiens	Liver	Ctrl
human_m5C_experiment7	Genome-wide identification of mRNA 5-methylcytosine in mammals	Nat Struct Mol Biol	31061524	GSE122254	m5C	Bisulfite-seq	Homo_sapiens	Liver	Ctrl
human_m5C_experiment8	Genome-wide identification of mRNA 5-methylcytosine in mammals	Nat Struct Mol Biol	31061524	GSE122254	m5C	Bisulfite-seq	Homo_sapiens	Lung	Ctrl
human_m5C_experiment9	Genome-wide identification of mRNA 5-methylcytosine in mammals	Nat Struct Mol Biol	31061524	GSE122254	m5C	Bisulfite-seq	Homo_sapiens	Lung	Ctrl
human_m5C_experiment10	Genome-wide identification of mRNA 5-methylcytosine in mammals	Nat Struct Mol Biol	31061524	GSE122254	m5C	Bisulfite-seq	Homo_sapiens	Muscle	Ctrl
human_m5C_experiment11	Genome-wide identification of mRNA 5-methylcytosine in mammals	Nat Struct Mol Biol	31061524	GSE122254	m5C	Bisulfite-seq	Homo_sapiens	Muscle	Ctrl
human_m5C_experiment12	Genome-wide identification of mRNA 5-methylcytosine in mammals	Nat Struct Mol Biol	31061524	GSE122254	m5C	Bisulfite-seq	Homo_sapiens	Spleen	Ctrl
human_m5C_experiment13	Genome-wide identification of mRNA 5-methylcytosine in mammals	Nat Struct Mol Biol	31061524	GSE122254	m5C	Bisulfite-seq	Homo_sapiens	Spleen	Ctrl
human_m5C_experiment14	Genome-wide identification of mRNA 5-methylcytosine in mammals	Nat Struct Mol Biol	31061524	GSE122254	m5C	Bisulfite-seq	Homo_sapiens	Testis	Ctrl
human_m5C_experiment15	Genome-wide identification of mRNA 5-methylcytosine in mammals	Nat Struct Mol Biol	31061524	GSE122254	m5C	Bisulfite-seq	Homo_sapiens	Testis	Ctrl
human_m5C_experiment16	Loss of 5-methylcytosine alters the biogenesis of vault-derived small RNAs to coordinate epidermal differentiation	Nat Commun	31186410	GSE125046	m5C	Bisulfite-seq	Homo_sapiens	H9	(deletion of EXON 2 of NSUN6, clone 1 puromycin selection)batch2
human_m5C_experiment17	Loss of 5-methylcytosine alters the biogenesis of vault-derived small RNAs to coordinate epidermal differentiation	Nat Commun	31186410	GSE125046	m5C	Bisulfite-seq	Homo_sapiens	H9	(deletion of EXON 2 of NSUN6, clone 1 puromycin selection)batch2
human_m5C_experiment18	Loss of 5-methylcytosine alters the biogenesis of vault-derived small RNAs to coordinate epidermal differentiation	Nat Commun	31186410	GSE125046	m5C	Bisulfite-seq	Homo_sapiens	H9	(deletion of EXON 2 of NSUN6, clone 1 puromycin selection)batch2
human_m5C_experiment19	Loss of 5-methylcytosine alters the biogenesis of vault-derived small RNAs to coordinate epidermal differentiation	Nat Commun	31186410	GSE125046	m5C	Bisulfite-seq	Homo_sapiens	H9	(deletion of EXON 2 of NSUN6, clone 1 puromycin selection)batch2
human_m5C_experiment20	Loss of 5-methylcytosine alters the biogenesis of vault-derived small RNAs to coordinate epidermal differentiation	Nat Commun	31186410	GSE125046	m5C	Bisulfite-seq	Homo_sapiens	H9	(deletion of EXON 2 of NSUN6, clone 1 puromycin selection)batch1
human_m5C_experiment21	Loss of 5-methylcytosine alters the biogenesis of vault-derived small RNAs to coordinate epidermal differentiation	Nat Commun	31186410	GSE125046	m5C	Bisulfite-seq	Homo_sapiens	H9	(deletion of EXON 2 of NSUN6, clone 1 puromycin selection)batch1
human_m5C_experiment22	Loss of 5-methylcytosine alters the biogenesis of vault-derived small RNAs to coordinate epidermal differentiation	Nat Commun	31186410	GSE125046	m5C	Bisulfite-seq	Homo_sapiens	H9	(deletion of EXON 2 of NSUN6, clone 1 puromycin selection)batch1
human_m5C_experiment23	Loss of 5-methylcytosine alters the biogenesis of vault-derived small RNAs to coordinate epidermal differentiation	Nat Commun	31186410	GSE125046	m5C	Bisulfite-seq	Homo_sapiens	H9	(deletion of EXON 2 of NSUN6, clone 1 puromycin selection)batch1
human_m5C_experiment24	Loss of 5-methylcytosine alters the biogenesis of vault-derived small RNAs to coordinate epidermal differentiation	Nat Commun	31186410	GSE125046	m5C	Bisulfite-seq	Homo_sapiens	H9	(deletion of EXON 2 of NSUN6, clone 2 puromycin selection)batch2
human_m5C_experiment25	Loss of 5-methylcytosine alters the biogenesis of vault-derived small RNAs to coordinate epidermal differentiation	Nat Commun	31186410	GSE125046	m5C	Bisulfite-seq	Homo_sapiens	H9	(deletion of EXON 2 of NSUN6, clone 2 puromycin selection)batch2
human_m5C_experiment26	Loss of 5-methylcytosine alters the biogenesis of vault-derived small RNAs to coordinate epidermal differentiation	Nat Commun	31186410	GSE125046	m5C	Bisulfite-seq	Homo_sapiens	H9	(deletion of EXON 2 of NSUN6, clone 2 puromycin selection)batch2
human_m5C_experiment27	Loss of 5-methylcytosine alters the biogenesis of vault-derived small RNAs to coordinate epidermal differentiation	Nat Commun	31186410	GSE125046	m5C	Bisulfite-seq	Homo_sapiens	H9	(deletion of EXON 2 of NSUN6, clone 2 puromycin selection)batch2
human_m5C_experiment28	Loss of 5-methylcytosine alters the biogenesis of vault-derived small RNAs to coordinate epidermal differentiation	Nat Commun	31186410	GSE125046	m5C	Bisulfite-seq	Homo_sapiens	H9	(deletion of EXON 2 of NSUN6, clone 2 puromycin selection)batch1
human_m5C_experiment29	Loss of 5-methylcytosine alters the biogenesis of vault-derived small RNAs to coordinate epidermal differentiation	Nat Commun	31186410	GSE125046	m5C	Bisulfite-seq	Homo_sapiens	H9	(deletion of EXON 2 of NSUN6, clone 2 puromycin selection)batch1
human_m5C_experiment30	Loss of 5-methylcytosine alters the biogenesis of vault-derived small RNAs to coordinate epidermal differentiation	Nat Commun	31186410	GSE125046	m5C	Bisulfite-seq	Homo_sapiens	H9	(deletion of EXON 2 of NSUN6, clone 2 puromycin selection)batch1
human_m5C_experiment31	Loss of 5-methylcytosine alters the biogenesis of vault-derived small RNAs to coordinate epidermal differentiation	Nat Commun	31186410	GSE125046	m5C	Bisulfite-seq	Homo_sapiens	H9	(deletion of EXON 2 of NSUN6, clone 2 puromycin selection)batch1
human_m5C_experiment32	Loss of 5-methylcytosine alters the biogenesis of vault-derived small RNAs to coordinate epidermal differentiation	Nat Commun	31186410	GSE125046	m5C	Bisulfite-seq	Homo_sapiens	H9	InDel of exon9 of NSUN6
human_m5C_experiment33	Loss of 5-methylcytosine alters the biogenesis of vault-derived small RNAs to coordinate epidermal differentiation	Nat Commun	31186410	GSE125046	m5C	Bisulfite-seq	Homo_sapiens	H9	InDel of exon9 of NSUN6
human_m5C_experiment34	Loss of 5-methylcytosine alters the biogenesis of vault-derived small RNAs to coordinate epidermal differentiation	Nat Commun	31186410	GSE125046	m5C	Bisulfite-seq	Homo_sapiens	H9	InDel of exon9 of NSUN6
human_m5C_experiment35	Loss of 5-methylcytosine alters the biogenesis of vault-derived small RNAs to coordinate epidermal differentiation	Nat Commun	31186410	GSE125046	m5C	Bisulfite-seq	Homo_sapiens	H9	InDel of exon9 of NSUN6
human_m5C_experiment36	Loss of 5-methylcytosine alters the biogenesis of vault-derived small RNAs to coordinate epidermal differentiation	Nat Commun	31186410	GSE125046	m5C	Bisulfite-seq	Homo_sapiens	H9	(over-expression NSUN6)clone1
human_m5C_experiment37	Loss of 5-methylcytosine alters the biogenesis of vault-derived small RNAs to coordinate epidermal differentiation	Nat Commun	31186410	GSE125046	m5C	Bisulfite-seq	Homo_sapiens	H9	(over-expression NSUN6)clone1
human_m5C_experiment38	Loss of 5-methylcytosine alters the biogenesis of vault-derived small RNAs to coordinate epidermal differentiation	Nat Commun	31186410	GSE125046	m5C	Bisulfite-seq	Homo_sapiens	H9	(over-expression NSUN6)clone1
human_m5C_experiment39	Loss of 5-methylcytosine alters the biogenesis of vault-derived small RNAs to coordinate epidermal differentiation	Nat Commun	31186410	GSE125046	m5C	Bisulfite-seq	Homo_sapiens	H9	(over-expression NSUN6)clone1
human_m5C_experiment40	Loss of 5-methylcytosine alters the biogenesis of vault-derived small RNAs to coordinate epidermal differentiation	Nat Commun	31186410	GSE125046	m5C	Bisulfite-seq	Homo_sapiens	H9	(over-expression NSUN6)clone2
human_m5C_experiment41	Loss of 5-methylcytosine alters the biogenesis of vault-derived small RNAs to coordinate epidermal differentiation	Nat Commun	31186410	GSE125046	m5C	Bisulfite-seq	Homo_sapiens	H9	(over-expression NSUN6)clone2
human_m5C_experiment42	Loss of 5-methylcytosine alters the biogenesis of vault-derived small RNAs to coordinate epidermal differentiation	Nat Commun	31186410	GSE125046	m5C	Bisulfite-seq	Homo_sapiens	H9	(over-expression NSUN6)clone2
human_m5C_experiment43	Loss of 5-methylcytosine alters the biogenesis of vault-derived small RNAs to coordinate epidermal differentiation	Nat Commun	31186410	GSE125046	m5C	Bisulfite-seq	Homo_sapiens	H9	(over-expression NSUN6)clone2
human_m5C_experiment44	Loss of 5-methylcytosine alters the biogenesis of vault-derived small RNAs to coordinate epidermal differentiation	Nat Commun	31186410	GSE125046	m5C	Bisulfite-seq	Homo_sapiens	H9	WT(batch 2)
human_m5C_experiment45	Loss of 5-methylcytosine alters the biogenesis of vault-derived small RNAs to coordinate epidermal differentiation	Nat Commun	31186410	GSE125046	m5C	Bisulfite-seq	Homo_sapiens	H9	WT(batch 2)
human_m5C_experiment46	Loss of 5-methylcytosine alters the biogenesis of vault-derived small RNAs to coordinate epidermal differentiation	Nat Commun	31186410	GSE125046	m5C	Bisulfite-seq	Homo_sapiens	H9	WT(batch 2)
human_m5C_experiment47	Loss of 5-methylcytosine alters the biogenesis of vault-derived small RNAs to coordinate epidermal differentiation	Nat Commun	31186410	GSE125046	m5C	Bisulfite-seq	Homo_sapiens	H9	WT(batch 2)
human_m5C_experiment48	Loss of 5-methylcytosine alters the biogenesis of vault-derived small RNAs to coordinate epidermal differentiation	Nat Commun	31186410	GSE125046	m5C	Bisulfite-seq	Homo_sapiens	H9	WT(batch 1)
human_m5C_experiment49	Loss of 5-methylcytosine alters the biogenesis of vault-derived small RNAs to coordinate epidermal differentiation	Nat Commun	31186410	GSE125046	m5C	Bisulfite-seq	Homo_sapiens	H9	WT(batch 1)
human_m5C_experiment50	Loss of 5-methylcytosine alters the biogenesis of vault-derived small RNAs to coordinate epidermal differentiation	Nat Commun	31186410	GSE125046	m5C	Bisulfite-seq	Homo_sapiens	H9	WT(batch 1)
human_m5C_experiment51	Loss of 5-methylcytosine alters the biogenesis of vault-derived small RNAs to coordinate epidermal differentiation	Nat Commun	31186410	GSE125046	m5C	Bisulfite-seq	Homo_sapiens	H9	WT(batch 1)
human_m5C_experiment52	Loss of 5-methylcytosine alters the biogenesis of vault-derived small RNAs to coordinate epidermal differentiation	Nat Commun	31186410	GSE125046	m5C	Bisulfite-seq	Homo_sapiens	HEK293	(InDel of exon2 of NSUN6)clone1
human_m5C_experiment53	Loss of 5-methylcytosine alters the biogenesis of vault-derived small RNAs to coordinate epidermal differentiation	Nat Commun	31186410	GSE125046	m5C	Bisulfite-seq	Homo_sapiens	HEK293	(InDel of exon2 of NSUN6)clone1
human_m5C_experiment54	Loss of 5-methylcytosine alters the biogenesis of vault-derived small RNAs to coordinate epidermal differentiation	Nat Commun	31186410	GSE125046	m5C	Bisulfite-seq	Homo_sapiens	HEK293	(InDel of exon2 of NSUN6)clone1
human_m5C_experiment55	Loss of 5-methylcytosine alters the biogenesis of vault-derived small RNAs to coordinate epidermal differentiation	Nat Commun	31186410	GSE125046	m5C	Bisulfite-seq	Homo_sapiens	HEK293	(InDel of exon2 of NSUN6)clone1
human_m5C_experiment56	Loss of 5-methylcytosine alters the biogenesis of vault-derived small RNAs to coordinate epidermal differentiation	Nat Commun	31186410	GSE125046	m5C	Bisulfite-seq	Homo_sapiens	HEK293	(InDel of exon2 of NSUN6)clone2
human_m5C_experiment57	Loss of 5-methylcytosine alters the biogenesis of vault-derived small RNAs to coordinate epidermal differentiation	Nat Commun	31186410	GSE125046	m5C	Bisulfite-seq	Homo_sapiens	HEK293	(InDel of exon2 of NSUN6)clone2
human_m5C_experiment58	Loss of 5-methylcytosine alters the biogenesis of vault-derived small RNAs to coordinate epidermal differentiation	Nat Commun	31186410	GSE125046	m5C	Bisulfite-seq	Homo_sapiens	HEK293	(InDel of exon2 of NSUN6)clone2
human_m5C_experiment59	Loss of 5-methylcytosine alters the biogenesis of vault-derived small RNAs to coordinate epidermal differentiation	Nat Commun	31186410	GSE125046	m5C	Bisulfite-seq	Homo_sapiens	HEK293	(InDel of exon2 of NSUN6)clone2
human_m5C_experiment60	Loss of 5-methylcytosine alters the biogenesis of vault-derived small RNAs to coordinate epidermal differentiation	Nat Commun	31186410	GSE125046	m5C	Bisulfite-seq	Homo_sapiens	HEK293	(rescue NSUN6)clone1
human_m5C_experiment61	Loss of 5-methylcytosine alters the biogenesis of vault-derived small RNAs to coordinate epidermal differentiation	Nat Commun	31186410	GSE125046	m5C	Bisulfite-seq	Homo_sapiens	HEK293	(rescue NSUN6)clone1
human_m5C_experiment62	Loss of 5-methylcytosine alters the biogenesis of vault-derived small RNAs to coordinate epidermal differentiation	Nat Commun	31186410	GSE125046	m5C	Bisulfite-seq	Homo_sapiens	HEK293	(rescue NSUN6)clone1
human_m5C_experiment63	Loss of 5-methylcytosine alters the biogenesis of vault-derived small RNAs to coordinate epidermal differentiation	Nat Commun	31186410	GSE125046	m5C	Bisulfite-seq	Homo_sapiens	HEK293	(rescue NSUN6)clone1
human_m5C_experiment64	Loss of 5-methylcytosine alters the biogenesis of vault-derived small RNAs to coordinate epidermal differentiation	Nat Commun	31186410	GSE125046	m5C	Bisulfite-seq	Homo_sapiens	HEK293	(rescue NSUN6)clone2
human_m5C_experiment65	Loss of 5-methylcytosine alters the biogenesis of vault-derived small RNAs to coordinate epidermal differentiation	Nat Commun	31186410	GSE125046	m5C	Bisulfite-seq	Homo_sapiens	HEK293	(rescue NSUN6)clone2
human_m5C_experiment66	Loss of 5-methylcytosine alters the biogenesis of vault-derived small RNAs to coordinate epidermal differentiation	Nat Commun	31186410	GSE125046	m5C	Bisulfite-seq	Homo_sapiens	HEK293	(rescue NSUN6)clone2
human_m5C_experiment67	Loss of 5-methylcytosine alters the biogenesis of vault-derived small RNAs to coordinate epidermal differentiation	Nat Commun	31186410	GSE125046	m5C	Bisulfite-seq	Homo_sapiens	HEK293	(rescue NSUN6)clone2
human_m5C_experiment68	Loss of 5-methylcytosine alters the biogenesis of vault-derived small RNAs to coordinate epidermal differentiation	Nat Commun	31186410	GSE125046	m5C	Bisulfite-seq	Homo_sapiens	HEK293	WT
human_m5C_experiment69	Loss of 5-methylcytosine alters the biogenesis of vault-derived small RNAs to coordinate epidermal differentiation	Nat Commun	31186410	GSE125046	m5C	Bisulfite-seq	Homo_sapiens	HEK293	WT
human_m5C_experiment70	Loss of 5-methylcytosine alters the biogenesis of vault-derived small RNAs to coordinate epidermal differentiation	Nat Commun	31186410	GSE125046	m5C	Bisulfite-seq	Homo_sapiens	HEK293	WT
human_m5C_experiment71	Loss of 5-methylcytosine alters the biogenesis of vault-derived small RNAs to coordinate epidermal differentiation	Nat Commun	31186410	GSE125046	m5C	Bisulfite-seq	Homo_sapiens	HEK293	WT
human_m5C_experiment72	5-methylcytosine promotes pathogenesis of bladder cancer through stabilizing mRNAs	Nat Cell Biol	31358969	GSE133671	m5C	Bisulfite-seq	Homo_sapiens	Bladder_adjacent	N0156
human_m5C_experiment73	5-methylcytosine promotes pathogenesis of bladder cancer through stabilizing mRNAs	Nat Cell Biol	31358969	GSE133671	m5C	Bisulfite-seq	Homo_sapiens	Bladder_adjacent	N0453
human_m5C_experiment74	5-methylcytosine promotes pathogenesis of bladder cancer through stabilizing mRNAs	Nat Cell Biol	31358969	GSE133671	m5C	Bisulfite-seq	Homo_sapiens	Bladder_adjacent	N0466
human_m5C_experiment75	5-methylcytosine promotes pathogenesis of bladder cancer through stabilizing mRNAs	Nat Cell Biol	31358969	GSE133671	m5C	Bisulfite-seq	Homo_sapiens	Bladder_adjacent	N0474
human_m5C_experiment76	5-methylcytosine promotes pathogenesis of bladder cancer through stabilizing mRNAs	Nat Cell Biol	31358969	GSE133671	m5C	Bisulfite-seq	Homo_sapiens	Bladder_adjacent	N0531
human_m5C_experiment77	5-methylcytosine promotes pathogenesis of bladder cancer through stabilizing mRNAs	Nat Cell Biol	31358969	GSE133671	m5C	Bisulfite-seq	Homo_sapiens	Bladder_adjacent	N0555
human_m5C_experiment78	5-methylcytosine promotes pathogenesis of bladder cancer through stabilizing mRNAs	Nat Cell Biol	31358969	GSE133671	m5C	Bisulfite-seq	Homo_sapiens	Bladder_adjacent	N0565
human_m5C_experiment79	5-methylcytosine promotes pathogenesis of bladder cancer through stabilizing mRNAs	Nat Cell Biol	31358969	GSE133671	m5C	Bisulfite-seq	Homo_sapiens	Bladder_adjacent	N0897
human_m5C_experiment80	5-methylcytosine promotes pathogenesis of bladder cancer through stabilizing mRNAs	Nat Cell Biol	31358969	GSE133671	m5C	Bisulfite-seq	Homo_sapiens	Bladder_adjacent	N1037
human_m5C_experiment81	5-methylcytosine promotes pathogenesis of bladder cancer through stabilizing mRNAs	Nat Cell Biol	31358969	GSE133671	m5C	Bisulfite-seq	Homo_sapiens	Bladder_adjacent	N1063
human_m5C_experiment82	5-methylcytosine promotes pathogenesis of bladder cancer through stabilizing mRNAs	Nat Cell Biol	31358969	GSE133671	m5C	Bisulfite-seq	Homo_sapiens	Bladder_adjacent	N1067
human_m5C_experiment83	5-methylcytosine promotes pathogenesis of bladder cancer through stabilizing mRNAs	Nat Cell Biol	31358969	GSE133671	m5C	Bisulfite-seq	Homo_sapiens	Bladder_adjacent	N1495
human_m5C_experiment84	5-methylcytosine promotes pathogenesis of bladder cancer through stabilizing mRNAs	Nat Cell Biol	31358969	GSE133671	m5C	Bisulfite-seq	Homo_sapiens	Bladder_adjacent	N1664
human_m5C_experiment85	5-methylcytosine promotes pathogenesis of bladder cancer through stabilizing mRNAs	Nat Cell Biol	31358969	GSE133671	m5C	Bisulfite-seq	Homo_sapiens	Bladder_adjacent	N1691
human_m5C_experiment86	5-methylcytosine promotes pathogenesis of bladder cancer through stabilizing mRNAs	Nat Cell Biol	31358969	GSE133671	m5C	Bisulfite-seq	Homo_sapiens	Bladder_adjacent	N2224
human_m5C_experiment87	5-methylcytosine promotes pathogenesis of bladder cancer through stabilizing mRNAs	Nat Cell Biol	31358969	GSE133671	m5C	Bisulfite-seq	Homo_sapiens	Bladder_adjacent	N2297
human_m5C_experiment88	5-methylcytosine promotes pathogenesis of bladder cancer through stabilizing mRNAs	Nat Cell Biol	31358969	GSE133671	m5C	Bisulfite-seq	Homo_sapiens	Bladder_adjacent	N2347
human_m5C_experiment89	5-methylcytosine promotes pathogenesis of bladder cancer through stabilizing mRNAs	Nat Cell Biol	31358969	GSE133671	m5C	Bisulfite-seq	Homo_sapiens	Bladder_adjacent	N2688
human_m5C_experiment90	5-methylcytosine promotes pathogenesis of bladder cancer through stabilizing mRNAs	Nat Cell Biol	31358969	GSE133671	m5C	Bisulfite-seq	Homo_sapiens	Bladder_adjacent	N2759
human_m5C_experiment91	5-methylcytosine promotes pathogenesis of bladder cancer through stabilizing mRNAs	Nat Cell Biol	31358969	GSE133671	m5C	Bisulfite-seq	Homo_sapiens	Bladder_adjacent	N2804
human_m5C_experiment92	5-methylcytosine promotes pathogenesis of bladder cancer through stabilizing mRNAs	Nat Cell Biol	31358969	GSE133671	m5C	Bisulfite-seq	Homo_sapiens	Bladder_adjacent	N3111
human_m5C_experiment93	5-methylcytosine promotes pathogenesis of bladder cancer through stabilizing mRNAs	Nat Cell Biol	31358969	GSE133671	m5C	Bisulfite-seq	Homo_sapiens	Bladder_adjacent	N3138
human_m5C_experiment94	5-methylcytosine promotes pathogenesis of bladder cancer through stabilizing mRNAs	Nat Cell Biol	31358969	GSE133671	m5C	Bisulfite-seq	Homo_sapiens	Bladder_adjacent	N3143
human_m5C_experiment95	5-methylcytosine promotes pathogenesis of bladder cancer through stabilizing mRNAs	Nat Cell Biol	31358969	GSE133671	m5C	Bisulfite-seq	Homo_sapiens	Bladder_adjacent	N3451
human_m5C_experiment96	5-methylcytosine promotes pathogenesis of bladder cancer through stabilizing mRNAs	Nat Cell Biol	31358969	GSE133671	m5C	Bisulfite-seq	Homo_sapiens	Bladder_adjacent	N3467
human_m5C_experiment97	5-methylcytosine promotes pathogenesis of bladder cancer through stabilizing mRNAs	Nat Cell Biol	31358969	GSE133671	m5C	Bisulfite-seq	Homo_sapiens	Bladder_adjacent	N3522
human_m5C_experiment98	5-methylcytosine promotes pathogenesis of bladder cancer through stabilizing mRNAs	Nat Cell Biol	31358969	GSE133671	m5C	Bisulfite-seq	Homo_sapiens	Bladder_adjacent	N3635
human_m5C_experiment99	5-methylcytosine promotes pathogenesis of bladder cancer through stabilizing mRNAs	Nat Cell Biol	31358969	GSE133671	m5C	Bisulfite-seq	Homo_sapiens	Bladder_adjacent	N3740
human_m5C_experiment100	5-methylcytosine promotes pathogenesis of bladder cancer through stabilizing mRNAs	Nat Cell Biol	31358969	GSE133671	m5C	Bisulfite-seq	Homo_sapiens	Bladder_adjacent	N3800
human_m5C_experiment101	5-methylcytosine promotes pathogenesis of bladder cancer through stabilizing mRNAs	Nat Cell Biol	31358969	GSE133671	m5C	Bisulfite-seq	Homo_sapiens	Bladder_cancer	T0156
human_m5C_experiment102	5-methylcytosine promotes pathogenesis of bladder cancer through stabilizing mRNAs	Nat Cell Biol	31358969	GSE133671	m5C	Bisulfite-seq	Homo_sapiens	Bladder_cancer	T0453
human_m5C_experiment103	5-methylcytosine promotes pathogenesis of bladder cancer through stabilizing mRNAs	Nat Cell Biol	31358969	GSE133671	m5C	Bisulfite-seq	Homo_sapiens	Bladder_cancer	T0466
human_m5C_experiment104	5-methylcytosine promotes pathogenesis of bladder cancer through stabilizing mRNAs	Nat Cell Biol	31358969	GSE133671	m5C	Bisulfite-seq	Homo_sapiens	Bladder_cancer	T0474
human_m5C_experiment105	5-methylcytosine promotes pathogenesis of bladder cancer through stabilizing mRNAs	Nat Cell Biol	31358969	GSE133671	m5C	Bisulfite-seq	Homo_sapiens	Bladder_cancer	T0531
human_m5C_experiment106	5-methylcytosine promotes pathogenesis of bladder cancer through stabilizing mRNAs	Nat Cell Biol	31358969	GSE133671	m5C	Bisulfite-seq	Homo_sapiens	Bladder_cancer	T0555
human_m5C_experiment107	5-methylcytosine promotes pathogenesis of bladder cancer through stabilizing mRNAs	Nat Cell Biol	31358969	GSE133671	m5C	Bisulfite-seq	Homo_sapiens	Bladder_cancer	T0565
human_m5C_experiment108	5-methylcytosine promotes pathogenesis of bladder cancer through stabilizing mRNAs	Nat Cell Biol	31358969	GSE133671	m5C	Bisulfite-seq	Homo_sapiens	Bladder_cancer	T0982
human_m5C_experiment109	5-methylcytosine promotes pathogenesis of bladder cancer through stabilizing mRNAs	Nat Cell Biol	31358969	GSE133671	m5C	Bisulfite-seq	Homo_sapiens	Bladder_cancer	T1037
human_m5C_experiment110	5-methylcytosine promotes pathogenesis of bladder cancer through stabilizing mRNAs	Nat Cell Biol	31358969	GSE133671	m5C	Bisulfite-seq	Homo_sapiens	Bladder_cancer	T1067
human_m5C_experiment111	5-methylcytosine promotes pathogenesis of bladder cancer through stabilizing mRNAs	Nat Cell Biol	31358969	GSE133671	m5C	Bisulfite-seq	Homo_sapiens	Bladder_cancer	T1495
human_m5C_experiment112	5-methylcytosine promotes pathogenesis of bladder cancer through stabilizing mRNAs	Nat Cell Biol	31358969	GSE133671	m5C	Bisulfite-seq	Homo_sapiens	Bladder_cancer	T1664
human_m5C_experiment113	5-methylcytosine promotes pathogenesis of bladder cancer through stabilizing mRNAs	Nat Cell Biol	31358969	GSE133671	m5C	Bisulfite-seq	Homo_sapiens	Bladder_cancer	T2224
human_m5C_experiment114	5-methylcytosine promotes pathogenesis of bladder cancer through stabilizing mRNAs	Nat Cell Biol	31358969	GSE133671	m5C	Bisulfite-seq	Homo_sapiens	Bladder_cancer	T2226
human_m5C_experiment115	5-methylcytosine promotes pathogenesis of bladder cancer through stabilizing mRNAs	Nat Cell Biol	31358969	GSE133671	m5C	Bisulfite-seq	Homo_sapiens	Bladder_cancer	T2297
human_m5C_experiment116	5-methylcytosine promotes pathogenesis of bladder cancer through stabilizing mRNAs	Nat Cell Biol	31358969	GSE133671	m5C	Bisulfite-seq	Homo_sapiens	Bladder_cancer	T2347
human_m5C_experiment117	5-methylcytosine promotes pathogenesis of bladder cancer through stabilizing mRNAs	Nat Cell Biol	31358969	GSE133671	m5C	Bisulfite-seq	Homo_sapiens	Bladder_cancer	T2644
human_m5C_experiment118	5-methylcytosine promotes pathogenesis of bladder cancer through stabilizing mRNAs	Nat Cell Biol	31358969	GSE133671	m5C	Bisulfite-seq	Homo_sapiens	Bladder_cancer	T2759
human_m5C_experiment119	5-methylcytosine promotes pathogenesis of bladder cancer through stabilizing mRNAs	Nat Cell Biol	31358969	GSE133671	m5C	Bisulfite-seq	Homo_sapiens	Bladder_cancer	T2771
human_m5C_experiment120	5-methylcytosine promotes pathogenesis of bladder cancer through stabilizing mRNAs	Nat Cell Biol	31358969	GSE133671	m5C	Bisulfite-seq	Homo_sapiens	Bladder_cancer	T2804
human_m5C_experiment121	5-methylcytosine promotes pathogenesis of bladder cancer through stabilizing mRNAs	Nat Cell Biol	31358969	GSE133671	m5C	Bisulfite-seq	Homo_sapiens	Bladder_cancer	T3138
human_m5C_experiment122	5-methylcytosine promotes pathogenesis of bladder cancer through stabilizing mRNAs	Nat Cell Biol	31358969	GSE133671	m5C	Bisulfite-seq	Homo_sapiens	Bladder_cancer	T3143
human_m5C_experiment123	5-methylcytosine promotes pathogenesis of bladder cancer through stabilizing mRNAs	Nat Cell Biol	31358969	GSE133671	m5C	Bisulfite-seq	Homo_sapiens	Bladder_cancer	T3196
human_m5C_experiment124	5-methylcytosine promotes pathogenesis of bladder cancer through stabilizing mRNAs	Nat Cell Biol	31358969	GSE133671	m5C	Bisulfite-seq	Homo_sapiens	Bladder_cancer	T3282
human_m5C_experiment125	5-methylcytosine promotes pathogenesis of bladder cancer through stabilizing mRNAs	Nat Cell Biol	31358969	GSE133671	m5C	Bisulfite-seq	Homo_sapiens	Bladder_cancer	T3357
human_m5C_experiment126	5-methylcytosine promotes pathogenesis of bladder cancer through stabilizing mRNAs	Nat Cell Biol	31358969	GSE133671	m5C	Bisulfite-seq	Homo_sapiens	Bladder_cancer	T3371
human_m5C_experiment127	5-methylcytosine promotes pathogenesis of bladder cancer through stabilizing mRNAs	Nat Cell Biol	31358969	GSE133671	m5C	Bisulfite-seq	Homo_sapiens	Bladder_cancer	T3403
human_m5C_experiment128	5-methylcytosine promotes pathogenesis of bladder cancer through stabilizing mRNAs	Nat Cell Biol	31358969	GSE133671	m5C	Bisulfite-seq	Homo_sapiens	Bladder_cancer	T3451
human_m5C_experiment129	5-methylcytosine promotes pathogenesis of bladder cancer through stabilizing mRNAs	Nat Cell Biol	31358969	GSE133671	m5C	Bisulfite-seq	Homo_sapiens	Bladder_cancer	T3515
human_m5C_experiment130	5-methylcytosine promotes pathogenesis of bladder cancer through stabilizing mRNAs	Nat Cell Biol	31358969	GSE133671	m5C	Bisulfite-seq	Homo_sapiens	Bladder_cancer	T3560
human_m5C_experiment131	5-methylcytosine promotes pathogenesis of bladder cancer through stabilizing mRNAs	Nat Cell Biol	31358969	GSE133671	m5C	Bisulfite-seq	Homo_sapiens	Bladder_cancer	T3614
human_m5C_experiment132	5-methylcytosine promotes pathogenesis of bladder cancer through stabilizing mRNAs	Nat Cell Biol	31358969	GSE133671	m5C	Bisulfite-seq	Homo_sapiens	Bladder_cancer	T3635
human_m5C_experiment133	5-methylcytosine promotes pathogenesis of bladder cancer through stabilizing mRNAs	Nat Cell Biol	31358969	GSE133671	m5C	Bisulfite-seq	Homo_sapiens	Bladder_cancer	T3660
human_m5C_experiment134	5-methylcytosine promotes pathogenesis of bladder cancer through stabilizing mRNAs	Nat Cell Biol	31358969	GSE133671	m5C	Bisulfite-seq	Homo_sapiens	Bladder_cancer	T3740
human_m5C_experiment135	5-methylcytosine promotes pathogenesis of bladder cancer through stabilizing mRNAs	Nat Cell Biol	31358969	GSE133671	m5C	Bisulfite-seq	Homo_sapiens	Bladder_cancer	T3750
human_m5C_experiment136	5-methylcytosine promotes pathogenesis of bladder cancer through stabilizing mRNAs	Nat Cell Biol	31358969	GSE133671	m5C	Bisulfite-seq	Homo_sapiens	Bladder_cancer	T3800
human_m5C_experiment137	5-methylcytosine promotes pathogenesis of bladder cancer through stabilizing mRNAs	Nat Cell Biol	31358969	GSE133671	m5C	Bisulfite-seq	Homo_sapiens	T24	Ctrl
human_m5C_experiment138	5-methylcytosine promotes pathogenesis of bladder cancer through stabilizing mRNAs	Nat Cell Biol	31358969	GSE133671	m5C	Bisulfite-seq	Homo_sapiens	T24	siNSUN2
human_m5C_experiment139	5-methylcytosine promotes pathogenesis of bladder cancer through stabilizing mRNAs	Nat Cell Biol	31358969	GSE133671	m5C	RIP-BisSeq	Homo_sapiens	T24	Ctrl(Ybx1-binding)
human_m5C_experiment140	5-Methylcytosine RNA Modifications Promote Retrovirus Replication in an ALYREF Reader Protein-Dependent Manner	J Virol	32321818	GSE139606	m5C	Bisulfite-seq	Mus_musculus	NIH3T3	infect
human_m5C_experiment141	5-Methylcytosine RNA Modifications Promote Retrovirus Replication in an ALYREF Reader Protein-Dependent Manner	J Virol	32321818	GSE139606	m5C	Bisulfite-seq	Mus_musculus	NIH3T3	infect
human_m5C_experiment142	Sequence- and structure-selective mRNA m5C methylation by NSUN6 in animals	National Science Review		GSE148764	m5C	Bisulfite-seq	Homo_sapiens	HeLa	NSUN6_KO
human_m5C_experiment143	Sequence- and structure-selective mRNA m5C methylation by NSUN6 in animals	National Science Review		GSE148764	m5C	Bisulfite-seq	Homo_sapiens	HepG2	Ctrl
human_m5C_experiment144	Sequence- and structure-selective mRNA m5C methylation by NSUN6 in animals	National Science Review		GSE148764	m5C	Bisulfite-seq	Homo_sapiens	HepG2	Ctrl
human_m5C_experiment145	Sequence- and structure-selective mRNA m5C methylation by NSUN6 in animals	National Science Review		GSE148764	m5C	Bisulfite-seq	Homo_sapiens	HEK293T	Ctrl
human_m5C_experiment146	Sequence- and structure-selective mRNA m5C methylation by NSUN6 in animals	National Science Review		GSE148764	m5C	Bisulfite-seq	Homo_sapiens	HEK293T	Ctrl
human_m5C_experiment147	Sequence- and structure-selective mRNA m5C methylation by NSUN6 in animals	National Science Review		GSE148764	m5C	Bisulfite-seq	Homo_sapiens	HEK293T	NSUN2_KO
human_m5C_experiment148	Sequence- and structure-selective mRNA m5C methylation by NSUN6 in animals	National Science Review		GSE148764	m5C	Bisulfite-seq	Homo_sapiens	HEK293T	NSUN2_KO
human_m5C_experiment149	Sequence- and structure-selective mRNA m5C methylation by NSUN6 in animals	National Science Review		GSE148764	m5C	Bisulfite-seq	Homo_sapiens	HEK293T	NSUN2/6_KO
human_m5C_experiment150	Sequence- and structure-selective mRNA m5C methylation by NSUN6 in animals	National Science Review		GSE148764	m5C	Bisulfite-seq	Homo_sapiens	HEK293T	NSUN2/6_KO
human_m5C_experiment151	Sequence- and structure-selective mRNA m5C methylation by NSUN6 in animals	National Science Review		GSE148764	m5C	Bisulfite-seq	Homo_sapiens	HEK293T	rescue_NSUN6
human_m5C_experiment152	Sequence- and structure-selective mRNA m5C methylation by NSUN6 in animals	National Science Review		GSE148764	m5C	Bisulfite-seq	Homo_sapiens	HEK293T	rescue_NSUN6
human_m5C_experiment153	Sequence- and structure-selective mRNA m5C methylation by NSUN6 in animals	National Science Review		GSE148764	m5C	Bisulfite-seq	Homo_sapiens	HEK293T	rescue_NSUN6_C373A
human_m5C_experiment154	Sequence- and structure-selective mRNA m5C methylation by NSUN6 in animals	National Science Review		GSE148764	m5C	Bisulfite-seq	Homo_sapiens	HEK293T	rescue_NSUN6_C373A
human_m5C_experiment155	Sequence- and structure-selective mRNA m5C methylation by NSUN6 in animals	National Science Review		GSE148764	m5C	Bisulfite-seq	Homo_sapiens	HEK293T	rescue_NSUN6_K159AR181A
human_m5C_experiment156	Sequence- and structure-selective mRNA m5C methylation by NSUN6 in animals	National Science Review		GSE148764	m5C	Bisulfite-seq	Homo_sapiens	HEK293T	rescue_NSUN6_K159AR181A
human_m5C_experiment157	Sequence- and structure-selective mRNA m5C methylation by NSUN6 in animals	National Science Review		GSE148764	m5C	Bisulfite-seq	Homo_sapiens	HEK293T	cytoplasm
human_m5C_experiment158	Sequence- and structure-selective mRNA m5C methylation by NSUN6 in animals	National Science Review		GSE148764	m5C	Bisulfite-seq	Homo_sapiens	HEK293T	nuclear
human_m5C_experiment159	Sequence- and structure-selective mRNA m5C methylation by NSUN6 in animals	National Science Review		GSE148764	m5C	Bisulfite-seq	Homo_sapiens	HEK293T	NSUN6_KO
human_m5C_experiment160	Sequence- and structure-selective mRNA m5C methylation by NSUN6 in animals	National Science Review		GSE148764	m5C	Bisulfite-seq	Homo_sapiens	HEK293T	NSUN6_KO
human_m5C_experiment161				GSE74771	m5C	Bisulfite-seq	Homo_sapiens	HeLa	Ctrl
human_m5C_experiment162				GSE74771	m5C	Bisulfite-seq	Homo_sapiens	HeLa	Ctrl
human_m5C_experiment163				GSE74771	m5C	Bisulfite-seq	Homo_sapiens	HeLa	siNSUN2
human_m5C_experiment164				GSE74771	m5C	Bisulfite-seq	Homo_sapiens	HeLa	siNSUN2
human_m5C_experiment165				GSE74771	m5C	Bisulfite-seq	Homo_sapiens	293T	Ctrl
human_m5C_experiment166				GSE74771	m5C	Bisulfite-seq	Homo_sapiens	HCT116	Ctrl
human_m5C_experiment167				GSE74771	m5C	Bisulfite-seq	Homo_sapiens	Huh7	Ctrl
human_m5C_experiment168				GSE74771	m5C	Bisulfite-seq	Homo_sapiens	MRC-5	Ctrl
human_m5C_experiment169				GSE74771	m5C	Bisulfite-seq	Homo_sapiens	SNB19	Ctrl
human_m5C_experiment170	Topological Characterization of Human and Mouse m 5 C Epitranscriptome Revealed by Bisulfite Sequencing	Int J Genomics	30009162	GSE84230	m5C	Bisulfite-seq	Homo_sapiens	MCF10A	Ctrl
human_m5C_experiment171	Topological Characterization of Human and Mouse m 5 C Epitranscriptome Revealed by Bisulfite Sequencing	Int J Genomics	30009162	GSE84230	m5C	Bisulfite-seq	Homo_sapiens	MDA-MB-468	Ctrl
human_m5C_experiment172	5-methylcytosine promotes mRNA export - NSUN2 as the methyltransferase and ALYREF as an m 5 C reader	Cell Res	28418038	GSE93749	m5C	Bisulfite-seq	Homo_sapiens	HeLa	Ctrl
human_m5C_experiment173	5-methylcytosine promotes mRNA export - NSUN2 as the methyltransferase and ALYREF as an m 5 C reader	Cell Res	28418038	GSE93749	m5C	Bisulfite-seq	Homo_sapiens	HeLa	Ctrl
human_m5C_experiment174	5-methylcytosine promotes mRNA export - NSUN2 as the methyltransferase and ALYREF as an m 5 C reader	Cell Res	28418038	GSE93749	m5C	Bisulfite-seq	Homo_sapiens	HeLa	siNSUN2
human_m5C_experiment175	5-methylcytosine promotes mRNA export - NSUN2 as the methyltransferase and ALYREF as an m 5 C reader	Cell Res	28418038	GSE93749	m5C	Bisulfite-seq	Homo_sapiens	HeLa	siNSUN2
human_m5C_experiment176	5-methylcytosine promotes mRNA export - NSUN2 as the methyltransferase and ALYREF as an m 5 C reader	Cell Res	28418038	GSE93749	m5C	RIP-BisSeq	Homo_sapiens	HeLa	Ctrl(ALYREF-binding)
human_m5C_experiment177	5-methylcytosine promotes mRNA export - NSUN2 as the methyltransferase and ALYREF as an m 5 C reader	Cell Res	28418038	GSE93749	m5C	RIP-BisSeq	Homo_sapiens	HeLa	Ctrl(ALYREF-binding)
human_m5C_experiment178				GSE74771	m5C	RIP-BisSeq	Homo_sapiens	HeLa	Ctrl(Ybx1-binding)
human_m5C_experiment179				GSE74771	m5C	RIP-BisSeq	Homo_sapiens	HeLa	Ctrl(Ybx1-binding)
Mouse_m6A_experiment1	Single-base mapping of m6A by an antibody-independent method	Sci. Adv	31281898	GSE125240	m6A	m6A-REF-seq	Mus musculus	brain	Ctrl
Mouse_m6A_experiment2	Single-base mapping of m6A by an antibody-independent method	Sci. Adv	31281898	GSE125240	m6A	m6A-REF-seq	Mus musculus	heart	Ctrl
Mouse_m6A_experiment3	Single-base mapping of m6A by an antibody-independent method	Sci. Adv	31281898	GSE125240	m6A	m6A-REF-seq	Mus musculus	kidney	Ctrl
Mouse_m6A_experiment4	Single-base mapping of m6A by an antibody-independent method	Sci. Adv	31281898	GSE125240	m6A	m6A-REF-seq	Mus musculus	liver	Ctrl
Mouse_m6A_experiment5	Single-base mapping of m6A by an antibody-independent method	Sci. Adv	31281898	GSE125240	m6A	m6A-REF-seq	Mus musculus	testis	Ctrl
Mouse_m6A_experiment6	Deciphering the ‘‘m6A Code’’ via Antibody-Independent Quantitative Profiling	Cell	31257032	GSE122961	m6A	MAZTER-seq	Mus musculus	ESC	Ctrl
Mouse_m6A_experiment7	Single-nucleotide-resolution mapping of m6A and m6Am throughout the transcriptome	Nat Methods	26121403	GSE63753	m6A	miCLIP	Mus musculus	liver	Ctrl
Mouse_m6A_experiment8	Mettl3-mediated m6A regulates spermatogonial differentiation and meiosis initiation	Cell Res	28809392	GSE99773	m6A	miCLIP	Mus musculus	testis	Ctrl
Mouse_m6A_experiment9	Epitranscriptomic m6A Regulation of Axon Regeneration in the Adult Mammalian Nervous System.	Neuron	29346752	GSE106423	m6A	m6A-CLIP-seq	Mus musculus	dorsal root ganglion (DRG)	sciatic_nerve_lesion (SNL)
Mouse_m6A_experiment10	Epitranscriptomic m6A Regulation of Axon Regeneration in the Adult Mammalian Nervous System.	Neuron	29346752	GSE106423	m6A	m6A-CLIP-seq	Mus musculus	dorsal root ganglion (DRG)	Ctrl
Mouse_m6A_experiment11	m6A mRNA modifications are deposited in nascent pre-mRNA and are not required for splicing but do specify cytoplasmic turnover	Genes Dev	28637692	GSE86336	m6A	m6A-CLIP-seq	Mus musculus	ESC	Mettl3_KO
Mouse_m6A_experiment12	m6A mRNA modifications are deposited in nascent pre-mRNA and are not required for splicing but do specify cytoplasmic turnover	Genes Dev	28637692	GSE86336	m6A	m6A-CLIP-seq	Mus musculus	ESC	Ctrl
Mouse_m6A_experiment13	A majority of m6A residues are in the last exons, allowing the potential for 3' UTR regulation	Genes Dev	26404942	GSE71154	m6A	m6A-CLIP-seq	Mus musculus	liver	Ctrl
Mouse_m6A_experiment14	A majority of m6A residues are in the last exons, allowing the potential for 3' UTR regulation	Genes Dev	26404942	GSE71154	m6A	m6A-CLIP-seq	Mus musculus	brain	Ctrl
Mouse_m6A_experiment15	Identification of the m6Am Methyltransferase PCIF1 Reveals the Location and Functions of m6Am in the Transcriptome.	Mol Cell	31279658	GSE122948	m6A	miCLIP	Mus musculus	Mouse Embryonic Fibroblasts (MEFs)	Ctrl
Mouse_m6A_experiment16	Deciphering the ‘‘m6A Code’’ via Antibody-Independent Quantitative Profiling	Cell	31257032	GSE122961	m6A	MAZTER-seq	Mus musculus	EB	Ctrl
Mouse_m6A_experiment17	Deciphering the ‘‘m6A Code’’ via Antibody-Independent Quantitative Profiling	Cell	31257032	GSE122961	m6A	MAZTER-seq	Mus musculus	ESC	METTL3_KO
Mouse_m6A_experiment18	Deciphering the ‘‘m6A Code’’ via Antibody-Independent Quantitative Profiling	Cell	31257032	GSE122961	m6A	MAZTER-seq	Mus musculus	EB	METTL3_KO
Mouse_m6A_experiment19	Perturbation of m6A Writers Reveals Two Distinct Classes of mRNA Methylation at Internal and 5′ Sites	Cell Rep	24981864	54365	m6A	m6A-seq with improved protocol	Mus musculus	brain	Ctrl
Mouse_m1A_experiment1	Antibody cross reactivity with mRNA cap accounts for widespread appearance of m1A throughout the transcriptome	Nat Commun	31719534	GSE97908	m1A	miCLIP	Mus musculus	brain	Ctrl
Mouse_m1A_experiment2	Antibody cross reactivity with mRNA cap accounts for widespread appearance of m1A throughout the transcriptome	Nat Commun	31719534	GSE97908	m1A	miCLIP	Mus musculus	brain	AlkB
Mouse_m1A_experiment3	The dynamic N1-methyladenosine methylome in eukaryotic messenger RNA	Nature	26863196	GSE70485	m1A	m1A-seq	Mus musculus	liver	Ctrl
Mouse_m1A_experiment4	The dynamic N1-methyladenosine methylome in eukaryotic messenger RNA	Nature	26863196	GSE70485	m1A	m1A-seq	Mus musculus	Mouse Embryonic Fibroblasts (MEFs)	Ctrl
Mouse_m1A_experiment5	The dynamic N1-methyladenosine methylome in eukaryotic messenger RNA	Nature	26863196	GSE70485	m1A	m1A-seq	Mus musculus	ESC	Ctrl
Mouse_Psi_experiment1	Chemical pulldown reveals dynamic pseudouridylation of the mammalian transcriptome	Nat Chem Biol	26075521	GSE63655	Psi	CeU-Seq	Mus musculus	liver	Ctrl
Mouse_Psi_experiment2	Chemical pulldown reveals dynamic pseudouridylation of the mammalian transcriptome	Nat Chem Biol	26075521	GSE63655	Psi	CeU-Seq	Mus musculus	brain	Ctrl
Mouse_A-to-I_experiment1	Chemical pulldown reveals dynamic pseudouridylation of the mammalian transcriptome	RNA Biol	26669816	GSE70588	A-to-I	RNA-Seq	Mus musculus
Mouse_m5C_experiment1	Genome-wide identification of mRNA 5-methylcytosine in mammals	Nat Struct Mol Biol	31061524	GSE122255	m5C	Bisulfite-seq	Mus_musculus	Heart	8-week(female)
Mouse_m5C_experiment2	Genome-wide identification of mRNA 5-methylcytosine in mammals	Nat Struct Mol Biol	31061524	GSE122255	m5C	Bisulfite-seq	Mus_musculus	Liver	8-week(female)
Mouse_m5C_experiment3	Genome-wide identification of mRNA 5-methylcytosine in mammals	Nat Struct Mol Biol	31061524	GSE122255	m5C	Bisulfite-seq	Mus_musculus	Lung	8-week(female)
Mouse_m5C_experiment4	Genome-wide identification of mRNA 5-methylcytosine in mammals	Nat Struct Mol Biol	31061524	GSE122255	m5C	Bisulfite-seq	Mus_musculus	Lung	8-week(male)
Mouse_m5C_experiment5	Genome-wide identification of mRNA 5-methylcytosine in mammals	Nat Struct Mol Biol	31061524	GSE122255	m5C	Bisulfite-seq	Mus_musculus	Muscle	8-week(female)
Mouse_m5C_experiment6	Genome-wide identification of mRNA 5-methylcytosine in mammals	Nat Struct Mol Biol	31061524	GSE122255	m5C	Bisulfite-seq	Mus_musculus	Muscle	8-week(female)
Mouse_m5C_experiment7	Genome-wide identification of mRNA 5-methylcytosine in mammals	Nat Struct Mol Biol	31061524	GSE122255	m5C	Bisulfite-seq	Mus_musculus	Muscle	8-week(female)
Mouse_m5C_experiment8	Genome-wide identification of mRNA 5-methylcytosine in mammals	Nat Struct Mol Biol	31061524	GSE122255	m5C	Bisulfite-seq	Mus_musculus	Muscle	8-week(female)
Mouse_m5C_experiment9	Genome-wide identification of mRNA 5-methylcytosine in mammals	Nat Struct Mol Biol	31061524	GSE122255	m5C	Bisulfite-seq	Mus_musculus	Small-Intestine	8-week(female)
Mouse_m5C_experiment10	Genome-wide identification of mRNA 5-methylcytosine in mammals	Nat Struct Mol Biol	31061524	GSE122255	m5C	Bisulfite-seq	Mus_musculus	Small-Intestine	8-week(male)
Mouse_m5C_experiment11	Genome-wide identification of mRNA 5-methylcytosine in mammals	Nat Struct Mol Biol	31061524	GSE122255	m5C	Bisulfite-seq	Mus_musculus	Spleen	8-week(female)
Mouse_m5C_experiment12	Genome-wide identification of mRNA 5-methylcytosine in mammals	Nat Struct Mol Biol	31061524	GSE122255	m5C	Bisulfite-seq	Mus_musculus	Spleen	8-week(male)
Mouse_m5C_experiment13	Epitranscriptomic 5-Methylcytosine Profile in PM2.5-induced Mouse Pulmonary Fibrosis	Genomics Proteomics & Bioinformatics	32135311	GSE122491	m5C	Bisulfite-seq	Mus_musculus	Lung	4_weeks_control
Mouse_m5C_experiment14	Epitranscriptomic 5-Methylcytosine Profile in PM2.5-induced Mouse Pulmonary Fibrosis	Genomics Proteomics & Bioinformatics	32135311	GSE122491	m5C	Bisulfite-seq	Mus_musculus	Lung	4_weeks_ 2.5 (PM2.5)_exposure
Mouse_m5C_experiment15				GSE74771	m5C	Bisulfite-seq	Mus_musculus	3T3	Ctrl
Mouse_m5C_experiment16				GSE74771	m5C	Bisulfite-seq	Mus_musculus	3T3	Ctrl
Mouse_m5C_experiment17				GSE74771	m5C	Bisulfite-seq	Mus_musculus	3T3	siNSUN2
Mouse_m5C_experiment18				GSE74771	m5C	Bisulfite-seq	Mus_musculus	3T3	siNSUN2
Mouse_m5C_experiment19				GSE74771	m5C	Bisulfite-seq	Mus_musculus	Testis	4weeks
Mouse_m5C_experiment20				GSE74771	m5C	Bisulfite-seq	Mus_musculus	Testis	8weeks
Mouse_m5C_experiment21				GSE74771	m5C	Bisulfite-seq	Mus_musculus	Brain	8weeks
Mouse_m5C_experiment22				GSE74771	m5C	Bisulfite-seq	Mus_musculus	Cerebellum	8weeks
Mouse_m5C_experiment23				GSE74771	m5C	Bisulfite-seq	Mus_musculus	Heart	8weeks
Mouse_m5C_experiment24				GSE74771	m5C	Bisulfite-seq	Mus_musculus	Muscle	8weeks
Mouse_m5C_experiment25				GSE74771	m5C	Bisulfite-seq	Mus_musculus	Kidney	8weeks
Mouse_m5C_experiment26				GSE74771	m5C	Bisulfite-seq	Mus_musculus	Liver	8weeks
Mouse_m5C_experiment27				GSE74771	m5C	Bisulfite-seq	Mus_musculus	Lung	8weeks
Mouse_m5C_experiment28				GSE74771	m5C	Bisulfite-seq	Mus_musculus	Small-Intestine	8weeks
Mouse_m5C_experiment29				GSE74771	m5C	Bisulfite-seq	Mus_musculus	Large-intestine	8weeks
Mouse_m5C_experiment30				GSE74771	m5C	Bisulfite-seq	Mus_musculus	Thymus	8weeks
Mouse_m5C_experiment31				GSE74771	m5C	Bisulfite-seq	Mus_musculus	Spleen	8weeks
Mouse_m5C_experiment32				GSE74771	m5C	Bisulfite-seq	Mus_musculus	M-1	Ctrl
Mouse_m5C_experiment33				GSE74771	m5C	Bisulfite-seq	Mus_musculus	U14	Ctrl
Mouse_m5C_experiment34	Distinct 5-methylcytosine profiles in poly(A) RNA from mouse embryonic stem cells and brain	Genome Biol	28077169	GSE83432	m5C	Bisulfite-seq	Mus_musculus	ESC	polyA_RNA
Mouse_m5C_experiment35	Distinct 5-methylcytosine profiles in poly(A) RNA from mouse embryonic stem cells and brain	Genome Biol	28077169	GSE83432	m5C	Bisulfite-seq	Mus_musculus	ESC	polyA_RNA
Mouse_m5C_experiment36	Distinct 5-methylcytosine profiles in poly(A) RNA from mouse embryonic stem cells and brain	Genome Biol	28077169	GSE83432	m5C	Bisulfite-seq	Mus_musculus	ESC	polyA_RNA
Mouse_m5C_experiment37	Distinct 5-methylcytosine profiles in poly(A) RNA from mouse embryonic stem cells and brain	Genome Biol	28077169	GSE83432	m5C	Bisulfite-seq	Mus_musculus	ESC	polyA_RNA
Mouse_m5C_experiment38	Distinct 5-methylcytosine profiles in poly(A) RNA from mouse embryonic stem cells and brain	Genome Biol	28077169	GSE83432	m5C	Bisulfite-seq	Mus_musculus	ESC	polyA_RNA
Mouse_m5C_experiment39	Distinct 5-methylcytosine profiles in poly(A) RNA from mouse embryonic stem cells and brain	Genome Biol	28077169	GSE83432	m5C	Bisulfite-seq	Mus_musculus	ESC	polyA_RNA
Mouse_m5C_experiment40	Distinct 5-methylcytosine profiles in poly(A) RNA from mouse embryonic stem cells and brain	Genome Biol	28077169	GSE83432	m5C	Bisulfite-seq	Mus_musculus	ESC	nuclear_poly(A)RNA
Mouse_m5C_experiment41	Distinct 5-methylcytosine profiles in poly(A) RNA from mouse embryonic stem cells and brain	Genome Biol	28077169	GSE83432	m5C	Bisulfite-seq	Mus_musculus	ESC	nuclear_poly(A)RNA
Mouse_m5C_experiment42	Distinct 5-methylcytosine profiles in poly(A) RNA from mouse embryonic stem cells and brain	Genome Biol	28077169	GSE83432	m5C	Bisulfite-seq	Mus_musculus	ESC	nuclear_poly(A)RNA
Mouse_m5C_experiment43	Distinct 5-methylcytosine profiles in poly(A) RNA from mouse embryonic stem cells and brain	Genome Biol	28077169	GSE83432	m5C	Bisulfite-seq	Mus_musculus	ESC	nuclear_poly(A)RNA
Mouse_m5C_experiment44	Distinct 5-methylcytosine profiles in poly(A) RNA from mouse embryonic stem cells and brain	Genome Biol	28077169	GSE83432	m5C	Bisulfite-seq	Mus_musculus	ESC	nuclear_poly(A)RNA
Mouse_m5C_experiment45	Distinct 5-methylcytosine profiles in poly(A) RNA from mouse embryonic stem cells and brain	Genome Biol	28077169	GSE83432	m5C	Bisulfite-seq	Mus_musculus	ESC	nuclear_poly(A)RNA
Mouse_m5C_experiment46	Distinct 5-methylcytosine profiles in poly(A) RNA from mouse embryonic stem cells and brain	Genome Biol	28077169	GSE83432	m5C	Bisulfite-seq	Mus_musculus	Brain	polyA_RNA
Mouse_m5C_experiment47	Distinct 5-methylcytosine profiles in poly(A) RNA from mouse embryonic stem cells and brain	Genome Biol	28077169	GSE83432	m5C	Bisulfite-seq	Mus_musculus	Brain	polyA_RNA
Mouse_m5C_experiment48	Distinct 5-methylcytosine profiles in poly(A) RNA from mouse embryonic stem cells and brain	Genome Biol	28077169	GSE83432	m5C	Bisulfite-seq	Mus_musculus	Brain	polyA_RNA
Mouse_m5C_experiment49	Distinct 5-methylcytosine profiles in poly(A) RNA from mouse embryonic stem cells and brain	Genome Biol	28077169	GSE83432	m5C	Bisulfite-seq	Mus_musculus	Brain	nuclear_poly(A)RNA
Mouse_m5C_experiment50	Distinct 5-methylcytosine profiles in poly(A) RNA from mouse embryonic stem cells and brain	Genome Biol	28077169	GSE83432	m5C	Bisulfite-seq	Mus_musculus	Brain	nuclear_poly(A)RNA
Mouse_m5C_experiment51	Distinct 5-methylcytosine profiles in poly(A) RNA from mouse embryonic stem cells and brain	Genome Biol	28077169	GSE83432	m5C	Bisulfite-seq	Mus_musculus	Brain	nuclear_poly(A)RNA
Mouse_m5C_experiment52	5-methylcytosine promotes mRNA export - NSUN2 as the methyltransferase and ALYREF as an m 5 C reader	Cell Res	28418038	GSE93749	m5C	Bisulfite-seq	Mus_musculus	Small-Intestine	8-week(male)
Mouse_m5C_experiment53	5-methylcytosine promotes mRNA export - NSUN2 as the methyltransferase and ALYREF as an m 5 C reader	Cell Res	28418038	GSE93749	m5C	Bisulfite-seq	Mus_musculus	Small-Intestine	8-week(male)
Mouse_m5C_experiment54	5-methylcytosine promotes mRNA export - NSUN2 as the methyltransferase and ALYREF as an m 5 C reader	Cell Res	28418038	GSE93749	m5C	Bisulfite-seq	Mus_musculus	Heart	8-week(male)
Mouse_m5C_experiment55	5-methylcytosine promotes mRNA export - NSUN2 as the methyltransferase and ALYREF as an m 5 C reader	Cell Res	28418038	GSE93749	m5C	Bisulfite-seq	Mus_musculus	Heart	8-week(male)
Mouse_m5C_experiment56	5-methylcytosine promotes mRNA export - NSUN2 as the methyltransferase and ALYREF as an m 5 C reader	Cell Res	28418038	GSE93749	m5C	Bisulfite-seq	Mus_musculus	Muscle	8-week(male)
Mouse_m5C_experiment57	5-methylcytosine promotes mRNA export - NSUN2 as the methyltransferase and ALYREF as an m 5 C reader	Cell Res	28418038	GSE93749	m5C	Bisulfite-seq	Mus_musculus	Muscle	8-week(male)
Mouse_m5C_experiment58	5-methylcytosine promotes mRNA export - NSUN2 as the methyltransferase and ALYREF as an m 5 C reader	Cell Res	28418038	GSE93749	m5C	Bisulfite-seq	Mus_musculus	Brain	8-week(male)
Mouse_m5C_experiment59	5-methylcytosine promotes mRNA export - NSUN2 as the methyltransferase and ALYREF as an m 5 C reader	Cell Res	28418038	GSE93749	m5C	Bisulfite-seq	Mus_musculus	Brain	8-week(male)
Mouse_m5C_experiment60	5-methylcytosine promotes mRNA export - NSUN2 as the methyltransferase and ALYREF as an m 5 C reader	Cell Res	28418038	GSE93749	m5C	Bisulfite-seq	Mus_musculus	Kidney	8-week(male)
Mouse_m5C_experiment61	5-methylcytosine promotes mRNA export - NSUN2 as the methyltransferase and ALYREF as an m 5 C reader	Cell Res	28418038	GSE93749	m5C	Bisulfite-seq	Mus_musculus	Kidney	8-week(male)
Mouse_m5C_experiment62	5-methylcytosine promotes mRNA export - NSUN2 as the methyltransferase and ALYREF as an m 5 C reader	Cell Res	28418038	GSE93749	m5C	Bisulfite-seq	Mus_musculus	Liver	8-week(male)
Mouse_m5C_experiment63	5-methylcytosine promotes mRNA export - NSUN2 as the methyltransferase and ALYREF as an m 5 C reader	Cell Res	28418038	GSE93749	m5C	Bisulfite-seq	Mus_musculus	Liver	8-week(male)
Mouse_m5C_experiment64	5-methylcytosine promotes mRNA export - NSUN2 as the methyltransferase and ALYREF as an m 5 C reader	Cell Res	28418038	GSE93749	m5C	Bisulfite-seq	Mus_musculus	Testis	3-week(male)
Mouse_m5C_experiment65	5-methylcytosine promotes mRNA export - NSUN2 as the methyltransferase and ALYREF as an m 5 C reader	Cell Res	28418038	GSE93749	m5C	Bisulfite-seq	Mus_musculus	Testis	3-week(male)
Mouse_m5C_experiment66	5-methylcytosine promotes mRNA export - NSUN2 as the methyltransferase and ALYREF as an m 5 C reader	Cell Res	28418038	GSE93749	m5C	Bisulfite-seq	Mus_musculus	Testis	4-week(male)
Mouse_m5C_experiment67	5-methylcytosine promotes mRNA export - NSUN2 as the methyltransferase and ALYREF as an m 5 C reader	Cell Res	28418038	GSE93749	m5C	Bisulfite-seq	Mus_musculus	Testis	4-week(male)
Rat_m6A_experiment1	Single-base mapping of m6A by an antibody-independent method	Sci. Adv	31281898	GSE125240	m6A	m6A-REF-seq	Rattus norvegicus	brain	Ctrl
Rat_m6A_experiment2	Single-base mapping of m6A by an antibody-independent method	Sci. Adv	31281898	GSE125240	m6A	m6A-REF-seq	Rattus norvegicus	kidney	Ctrl
Rat_m6A_experiment3	Single-base mapping of m6A by an antibody-independent method	Sci. Adv	31281898	GSE125240	m6A	m6A-REF-seq	Rattus norvegicus	liver	Ctrl
Zebrafish_m6A_experiment1	m6A modulates haematopoietic stem and progenitor cell specification	Nature	28869969	GSE89655	m6A	miCLIP	Danio rerio	embryo_trunk	28hours_post_fertilization
Zebrafish_m6A_experiment2	m6A-dependent maternal mRNA clearance facilitates zebrafish maternal-to-zygotic transition	Nature	28192787	GSE79213	m6A	m6A-CLIP	Danio rerio	embryo	0hours_post_fertilization
Zebrafish_m6A_experiment3	m6A-dependent maternal mRNA clearance facilitates zebrafish maternal-to-zygotic transition	Nature	28192787	GSE79213	m6A	m6A-CLIP	Danio rerio	embryo	2hours_post_fertilization
Zebrafish_m6A_experiment4	m6A-dependent maternal mRNA clearance facilitates zebrafish maternal-to-zygotic transition	Nature	28192787	GSE79213	m6A	m6A-CLIP	Danio rerio	embryo	4hours_post_fertilization
Zebrafish_m6A_experiment5	m6A-dependent maternal mRNA clearance facilitates zebrafish maternal-to-zygotic transition	Nature	28192787	GSE79213	m6A	m6A-CLIP	Danio rerio	embryo	6hours_post_fertilization
Zebrafish_m6A_experiment6	m6A-dependent maternal mRNA clearance facilitates zebrafish maternal-to-zygotic transition	Nature	28192787	GSE79213	m6A	m6A-CLIP	Danio rerio	embryo	8hours_post_fertilization
Zebrafish_m5C_experiment1	RNA 5-Methylcytosine Facilitates the Maternal-to-Zygotic Transition by Preventing Maternal mRNA Decay	Molecular Cell	31399345	GSE120645	m5C	Bisulfite-seq	Danio rerio	embryo	0_hpf
Zebrafish_m5C_experiment2	RNA 5-Methylcytosine Facilitates the Maternal-to-Zygotic Transition by Preventing Maternal mRNA Decay	Molecular Cell	31399345	GSE120645	m5C	Bisulfite-seq	Danio rerio	embryo	0_hpf
Zebrafish_m5C_experiment3	RNA 5-Methylcytosine Facilitates the Maternal-to-Zygotic Transition by Preventing Maternal mRNA Decay	Molecular Cell	31399345	GSE120645	m5C	Bisulfite-seq	Danio rerio	embryo	2_hpf
Zebrafish_m5C_experiment4	RNA 5-Methylcytosine Facilitates the Maternal-to-Zygotic Transition by Preventing Maternal mRNA Decay	Molecular Cell	31399345	GSE120645	m5C	Bisulfite-seq	Danio rerio	embryo	2_hpf
Zebrafish_m5C_experiment5	RNA 5-Methylcytosine Facilitates the Maternal-to-Zygotic Transition by Preventing Maternal mRNA Decay	Molecular Cell	31399345	GSE120645	m5C	Bisulfite-seq	Danio rerio	embryo	3_hpf
Zebrafish_m5C_experiment6	RNA 5-Methylcytosine Facilitates the Maternal-to-Zygotic Transition by Preventing Maternal mRNA Decay	Molecular Cell	31399345	GSE120645	m5C	Bisulfite-seq	Danio rerio	embryo	3_hpf
Zebrafish_m5C_experiment7	RNA 5-Methylcytosine Facilitates the Maternal-to-Zygotic Transition by Preventing Maternal mRNA Decay	Molecular Cell	31399345	GSE120645	m5C	Bisulfite-seq	Danio rerio	embryo	4_hpf
Zebrafish_m5C_experiment8	RNA 5-Methylcytosine Facilitates the Maternal-to-Zygotic Transition by Preventing Maternal mRNA Decay	Molecular Cell	31399345	GSE120645	m5C	Bisulfite-seq	Danio rerio	embryo	4_hpf
Zebrafish_m5C_experiment9	RNA 5-Methylcytosine Facilitates the Maternal-to-Zygotic Transition by Preventing Maternal mRNA Decay	Molecular Cell	31399345	GSE120645	m5C	Bisulfite-seq	Danio rerio	embryo	6_hpf
Zebrafish_m5C_experiment10	RNA 5-Methylcytosine Facilitates the Maternal-to-Zygotic Transition by Preventing Maternal mRNA Decay	Molecular Cell	31399345	GSE120645	m5C	Bisulfite-seq	Danio rerio	embryo	6_hpf
Zebrafish_m5C_experiment11	RNA 5-Methylcytosine Facilitates the Maternal-to-Zygotic Transition by Preventing Maternal mRNA Decay	Molecular Cell	31399345	GSE120646	m5C	RIP-BisSeq	Danio rerio	embryo	0_hpf(Ybx1-binding)
Zebrafish_m5C_experiment12	RNA 5-Methylcytosine Facilitates the Maternal-to-Zygotic Transition by Preventing Maternal mRNA Decay	Molecular Cell	31399345	GSE120646	m5C	RIP-BisSeq	Danio rerio	embryo	3_hpf(Ybx1-binding)
Fly_m6A_experiment1	The m6A pathway facilitates sex determination in Drosophila	Nat Commun	28675155	GSE97004	m6A	miCLIP	Drosophila melanogaster	embryo	0_45_min
Fly_m6A_experiment2	The m6A pathway facilitates sex determination in Drosophila	Nat Commun	28675155	GSE97004	m6A	miCLIP	Drosophila melanogaster	embryo	45_90_min
Fly_m6A_experiment3	The m6A pathway facilitates sex determination in Drosophila	Nat Commun	28675155	GSE97004	m6A	miCLIP	Drosophila melanogaster	embryo	1.5_6_hr
Fly_m6A_experiment4	The m6A pathway facilitates sex determination in Drosophila	Nat Commun	28675155	GSE97004	m6A	miCLIP	Drosophila melanogaster	embryo	6_12_hr
Fly_m6A_experiment5	The m6A pathway facilitates sex determination in Drosophila	Nat Commun	28675155	GSE97004	m6A	miCLIP	Drosophila melanogaster	embryo	12_18_hr
Fly_m6A_experiment6	The m6A pathway facilitates sex determination in Drosophila	Nat Commun	28675155	GSE97004	m6A	miCLIP	Drosophila melanogaster	embryo	18_24_hr
yeast_m6A_experiment1	High-resolution mapping reveals a conserved, widespread, dynamic mRNA methylation program in yeast meiosis	Cell	24269006	GSE51583	m6A	m6A-seq with improved protocol	Saccharomyces_cerevisiae	yeast	Ctrl
yeast_m6A_experiment2	High-resolution mapping reveals a conserved, widespread, dynamic mRNA methylation program in yeast meiosis	Cell	24269006	GSE51583	m6A	m6A-seq with improved protocol	Saccharomyces_cerevisiae	yeast	IME4-KO
yeast_Psi_experiment1	Pseudouridine profiling reveals regulated mRNA pseudouridylation in yeast and Homo sapiens cells.	Nature	25192136	GSE58200	Psi	Pseudo-seq	Saccharomyces_cerevisiae	yeast	Ctrl
yeast_Psi_experiment2	Transcriptome-wide mapping reveals widespread dynamic regulated pseudouridylation of mRNA	Cell	25219674	GSE60047	Psi	Ψ-seq	Saccharomyces_cerevisiae	yeast	Ctrl
yeast_Psi_experiment3	Transcriptome-wide mapping reveals widespread dynamic regulated pseudouridylation of mRNA	Cell	25219674	GSE60047	Psi	Ψ-seq	Saccharomyces_cerevisiae	yeast	Heat shock
yeast_m1A_experiment1	The dynamic N1-methyladenosine methylome in eukaryotic messenger RNA	Nature	26863196	GSE70485	m1A	m1A-seq	Saccharomyces_cerevisiae	yeast	Ctrl
yeast_m5C_experiment1	Comprehensive comparative analysis of strand-specific RNA sequencing methods	Nat Methods	20711195	GSE21739	m5C	Bisulfite-seq	Saccharomyces_cerevisiae	yeast	BiSulfite(see He et al. (2008) Science)
yeast_m5C_experiment2	Comprehensive comparative analysis of strand-specific RNA sequencing methods	Nat Methods	20711195	GSE21739	m5C	Bisulfite-seq	Saccharomyces_cerevisiae	yeast	BiSulfite(see Schaefer et al. 2009 Nucleic Acids Res.)
yeast_m5C_experiment3	Methylation of ribosomal RNA by NSUN5 is a conserved mechanism modulating organismal lifespan	Nat Commun	25635753	GSE63113	m5C	Bisulfite-seq	Saccharomyces_cerevisiae	yeast	unstressed_polysomes
yeast_m5C_experiment4	Methylation of ribosomal RNA by NSUN5 is a conserved mechanism modulating organismal lifespan	Nat Commun	25635753	GSE63113	m5C	Bisulfite-seq	Saccharomyces_cerevisiae	yeast	unstressed_monosomes
yeast_m5C_experiment5	Methylation of ribosomal RNA by NSUN5 is a conserved mechanism modulating organismal lifespan	Nat Commun	25635753	GSE63113	m5C	Bisulfite-seq	Saccharomyces_cerevisiae	yeast	30_min_H2O2_polysomes
yeast_m5C_experiment6	Methylation of ribosomal RNA by NSUN5 is a conserved mechanism modulating organismal lifespan	Nat Commun	25635753	GSE63113	m5C	Bisulfite-seq	Saccharomyces_cerevisiae	yeast	30_min_H2O2_monosomes
yeast_m5C_experiment7	Methylation of ribosomal RNA by NSUN5 is a conserved mechanism modulating organismal lifespan	Nat Commun	25635753	GSE63113	m5C	Bisulfite-seq	Saccharomyces_cerevisiae	yeast	90_min_H2O2_polysomes
yeast_m5C_experiment8	Methylation of ribosomal RNA by NSUN5 is a conserved mechanism modulating organismal lifespan	Nat Commun	25635753	GSE63113	m5C	Bisulfite-seq	Saccharomyces_cerevisiae	yeast	90_min_H2O2_monosomes
yeast_m5C_experiment9	Methylation of ribosomal RNA by NSUN5 is a conserved mechanism modulating organismal lifespan	Nat Commun	25635753	GSE63113	m5C	Bisulfite-seq	Saccharomyces_cerevisiae	yeast	rcm1KO_unstressed_polysomes
yeast_m5C_experiment10	Methylation of ribosomal RNA by NSUN5 is a conserved mechanism modulating organismal lifespan	Nat Commun	25635753	GSE63113	m5C	Bisulfite-seq	Saccharomyces_cerevisiae	yeast	rcm1KO_unstressed_monosomes
yeast_m5C_experiment11	Methylation of ribosomal RNA by NSUN5 is a conserved mechanism modulating organismal lifespan	Nat Commun	25635753	GSE63113	m5C	Bisulfite-seq	Saccharomyces_cerevisiae	yeast	rcm1KO_30_min_H2O2_polysomes
yeast_m5C_experiment12	Methylation of ribosomal RNA by NSUN5 is a conserved mechanism modulating organismal lifespan	Nat Commun	25635753	GSE63113	m5C	Bisulfite-seq	Saccharomyces_cerevisiae	yeast	rcm1KO_30_min_H2O2_monosomes
yeast_m5C_experiment13	Methylation of ribosomal RNA by NSUN5 is a conserved mechanism modulating organismal lifespan	Nat Commun	25635753	GSE63113	m5C	Bisulfite-seq	Saccharomyces_cerevisiae	yeast	rcm1KO_90_min_H2O2_polysomes
yeast_m5C_experiment14	Methylation of ribosomal RNA by NSUN5 is a conserved mechanism modulating organismal lifespan	Nat Commun	25635753	GSE63113	m5C	Bisulfite-seq	Saccharomyces_cerevisiae	yeast	rcm1KO_90_min_H2O2_monosomes
yeast_f5C_experiment1	Single-Base Resolution Mapping Reveals Distinct 5-Formylcytidine in Saccharomyces cerevisiae mRNAs	ACS Chem Biol	34846122	GSE133138	f5C	f5C-seq	Saccharomyces_cerevisiae	yeast
fission yeast_D_experiment1	Transcription-wide mapping of dihydrouridine reveals that mRNA dihydrouridylation is required for meiotic chromosome segregation	Mol Cell	34798057	GSE145686	D	Rho-seq	Schizosaccharomyces_pombe	fission yeast
Arabidopsis_m6A_experiment1	N6-Methyladenosine Inhibits Local Ribonucleolytic Cleavage to Stabilize mRNAs in Arabidopsis	Cell Rep	30380407	GSE108765	m6A	miCLIP	Arabidopsis thaliana	leaf	Ctrl
Arabidopsis_m6A_experiment2	N6-Methyladenosine Inhibits Local Ribonucleolytic Cleavage to Stabilize mRNAs in Arabidopsis	Cell Rep	30380407	GSE108765	m6A	miCLIP	Arabidopsis thaliana	leaf	MTA
Arabidopsis_m6A_experiment3	N6-Methyladenosine Inhibits Local Ribonucleolytic Cleavage to Stabilize mRNAs in Arabidopsis	Cell Rep	30380407	GSE116334	m6A	miCLIP	Arabidopsis thaliana	leaf	Ctrl
Arabidopsis_m6A_experiment4	N6-Methyladenosine Inhibits Local Ribonucleolytic Cleavage to Stabilize mRNAs in Arabidopsis	Cell Rep	30380407	GSE116334	m6A	miCLIP	Arabidopsis thaliana	leaf	salt-treated
Arabidopsis_Psi_experiment1	Transcriptome-wide analysis of pseudouridylation of mRNA and non-coding RNAs in Arabidopsis	J ExpBot	31173101	SRP156413	Psi	Ψ-seq	Arabidopsis thaliana	leaf	Ctrl
Arabidopsis_m5C_experiment1	Conservation of tRNA and rRNA 5-methylcytosine in the kingdom Plantae	BMC Plant Biol	26268215	GSE68444	m5C	Bisulfite-seq	Arabidopsis_thaliana	seedling	total_RNA_nop2a-2
Arabidopsis_m5C_experiment2	Conservation of tRNA and rRNA 5-methylcytosine in the kingdom Plantae	BMC Plant Biol	26268215	GSE68444	m5C	Bisulfite-seq	Arabidopsis_thaliana	seedling	total_RNA_nop2a-2
Arabidopsis_m5C_experiment3	Conservation of tRNA and rRNA 5-methylcytosine in the kingdom Plantae	BMC Plant Biol	26268215	GSE68444	m5C	Bisulfite-seq	Arabidopsis_thaliana	seedling	total_RNA_nop2a-2
Arabidopsis_m5C_experiment4	Conservation of tRNA and rRNA 5-methylcytosine in the kingdom Plantae	BMC Plant Biol	26268215	GSE68444	m5C	Bisulfite-seq	Arabidopsis_thaliana	seedling	total_RNA_nop2b-1
Arabidopsis_m5C_experiment5	Conservation of tRNA and rRNA 5-methylcytosine in the kingdom Plantae	BMC Plant Biol	26268215	GSE68444	m5C	Bisulfite-seq	Arabidopsis_thaliana	seedling	total_RNA_nop2b-1
Arabidopsis_m5C_experiment6	Conservation of tRNA and rRNA 5-methylcytosine in the kingdom Plantae	BMC Plant Biol	26268215	GSE68444	m5C	Bisulfite-seq	Arabidopsis_thaliana	seedling	total_RNA_nop2b-1
Arabidopsis_m5C_experiment7	Conservation of tRNA and rRNA 5-methylcytosine in the kingdom Plantae	BMC Plant Biol	26268215	GSE68444	m5C	Bisulfite-seq	Arabidopsis_thaliana	seedling	total_RNA_nop2c-1
Arabidopsis_m5C_experiment8	Conservation of tRNA and rRNA 5-methylcytosine in the kingdom Plantae	BMC Plant Biol	26268215	GSE68444	m5C	Bisulfite-seq	Arabidopsis_thaliana	seedling	total_RNA_nop2c-1
Arabidopsis_m5C_experiment9	Conservation of tRNA and rRNA 5-methylcytosine in the kingdom Plantae	BMC Plant Biol	26268215	GSE68444	m5C	Bisulfite-seq	Arabidopsis_thaliana	seedling	total_RNA_nop2c-1
Arabidopsis_m5C_experiment10	Conservation of tRNA and rRNA 5-methylcytosine in the kingdom Plantae	BMC Plant Biol	26268215	GSE68444	m5C	Bisulfite-seq	Arabidopsis_thaliana	seedling	total_RNA_nop2c-2
Arabidopsis_m5C_experiment11	Conservation of tRNA and rRNA 5-methylcytosine in the kingdom Plantae	BMC Plant Biol	26268215	GSE68444	m5C	Bisulfite-seq	Arabidopsis_thaliana	seedling	total_RNA_nop2c-2
Arabidopsis_m5C_experiment12	Conservation of tRNA and rRNA 5-methylcytosine in the kingdom Plantae	BMC Plant Biol	26268215	GSE68444	m5C	Bisulfite-seq	Arabidopsis_thaliana	seedling	total_RNA_nsun5-1
Arabidopsis_m5C_experiment13	Conservation of tRNA and rRNA 5-methylcytosine in the kingdom Plantae	BMC Plant Biol	26268215	GSE68444	m5C	Bisulfite-seq	Arabidopsis_thaliana	seedling	total_RNA_nsun5-1
Arabidopsis_m5C_experiment14	Conservation of tRNA and rRNA 5-methylcytosine in the kingdom Plantae	BMC Plant Biol	26268215	GSE68444	m5C	Bisulfite-seq	Arabidopsis_thaliana	seedling	total_RNA_nsun5-1
Arabidopsis_m5C_experiment15	Conservation of tRNA and rRNA 5-methylcytosine in the kingdom Plantae	BMC Plant Biol	26268215	GSE68444	m5C	Bisulfite-seq	Arabidopsis_thaliana	seedling	total_RNA_nsun5-2
Arabidopsis_m5C_experiment16	Conservation of tRNA and rRNA 5-methylcytosine in the kingdom Plantae	BMC Plant Biol	26268215	GSE68444	m5C	Bisulfite-seq	Arabidopsis_thaliana	seedling	total_RNA_nsun5-2
Arabidopsis_m5C_experiment17	Conservation of tRNA and rRNA 5-methylcytosine in the kingdom Plantae	BMC Plant Biol	26268215	GSE68444	m5C	Bisulfite-seq	Arabidopsis_thaliana	seedling	total_RNA_nop2b-2
Arabidopsis_m5C_experiment18	Conservation of tRNA and rRNA 5-methylcytosine in the kingdom Plantae	BMC Plant Biol	26268215	GSE68444	m5C	Bisulfite-seq	Arabidopsis_thaliana	plate	total_RNA
Arabidopsis_m5C_experiment19	Conservation of tRNA and rRNA 5-methylcytosine in the kingdom Plantae	BMC Plant Biol	26268215	GSE68444	m5C	Bisulfite-seq	Arabidopsis_thaliana	plate	total_RNA_trm4a
Arabidopsis_m5C_experiment20	Conservation of tRNA and rRNA 5-methylcytosine in the kingdom Plantae	BMC Plant Biol	26268215	GSE68444	m5C	Bisulfite-seq	Arabidopsis_thaliana	plate	total_RNA_trm4b-1
Arabidopsis_m5C_experiment21	Conservation of tRNA and rRNA 5-methylcytosine in the kingdom Plantae	BMC Plant Biol	26268215	GSE68444	m5C	Bisulfite-seq	Arabidopsis_thaliana	plate	total_RNA_trdmt1
Arabidopsis_m5C_experiment22	Conservation of tRNA and rRNA 5-methylcytosine in the kingdom Plantae	BMC Plant Biol	26268215	GSE68444	m5C	Bisulfite-seq	Arabidopsis_thaliana	plate	total_RNA_trdmt1_trm4b
Arabidopsis_m5C_experiment23	Conservation of tRNA and rRNA 5-methylcytosine in the kingdom Plantae	BMC Plant Biol	26268215	GSE68445	m5C	Bisulfite-seq	Arabidopsis_thaliana	seedling	gel_purified_trm4a
Arabidopsis_m5C_experiment24	Conservation of tRNA and rRNA 5-methylcytosine in the kingdom Plantae	BMC Plant Biol	26268215	GSE68445	m5C	Bisulfite-seq	Arabidopsis_thaliana	seedling	gel_purified_trm4b
Arabidopsis_m5C_experiment25	Conservation of tRNA and rRNA 5-methylcytosine in the kingdom Plantae	BMC Plant Biol	26268215	GSE68445	m5C	Bisulfite-seq	Arabidopsis_thaliana	seedling	gel_purified_trdmt1
Arabidopsis_m5C_experiment26	Conservation of tRNA and rRNA 5-methylcytosine in the kingdom Plantae	BMC Plant Biol	26268215	GSE68445	m5C	Bisulfite-seq	Arabidopsis_thaliana	seedling	gel_purified_trdmt1_trm4b
Arabidopsis_m5C_experiment27	Conservation of tRNA and rRNA 5-methylcytosine in the kingdom Plantae	BMC Plant Biol	26268215	GSE68445	m5C	Bisulfite-seq	Arabidopsis_thaliana	seedling	gel_purified_nsun5-2
Arabidopsis_m5C_experiment28	Conservation of tRNA and rRNA 5-methylcytosine in the kingdom Plantae	BMC Plant Biol	26268215	GSE68445	m5C	Bisulfite-seq	Arabidopsis_thaliana	seedling	gel_purified_nop2a-2
Arabidopsis_m5C_experiment29	Conservation of tRNA and rRNA 5-methylcytosine in the kingdom Plantae	BMC Plant Biol	26268215	GSE68445	m5C	Bisulfite-seq	Arabidopsis_thaliana	mixed_buds	gel_purified
Arabidopsis_m5C_experiment30	Conservation of tRNA and rRNA 5-methylcytosine in the kingdom Plantae	BMC Plant Biol	26268215	GSE68445	m5C	Bisulfite-seq	Arabidopsis_thaliana	mixed_buds	gel_purified_trm4b
Arabidopsis_m5C_experiment31	Conservation of tRNA and rRNA 5-methylcytosine in the kingdom Plantae	BMC Plant Biol	26268215	GSE68447	m5C	Bisulfite-seq	Arabidopsis_thaliana	seedling	total_RNA
Arabidopsis_m5C_experiment32	Conservation of tRNA and rRNA 5-methylcytosine in the kingdom Plantae	BMC Plant Biol	26268215	GSE68447	m5C	Bisulfite-seq	Arabidopsis_thaliana	seedling	total_RNA
Arabidopsis_m5C_experiment33	Conservation of tRNA and rRNA 5-methylcytosine in the kingdom Plantae	BMC Plant Biol	26268215	GSE68447	m5C	Bisulfite-seq	Arabidopsis_thaliana	seedling	total_RNA
Arabidopsis_m5C_experiment34	Conservation of tRNA and rRNA 5-methylcytosine in the kingdom Plantae	BMC Plant Biol	26268215	GSE68448	m5C	Bisulfite-seq	Arabidopsis_thaliana	seedling	gel_purified
Arabidopsis_m5C_experiment35	Conservation of tRNA and rRNA 5-methylcytosine in the kingdom Plantae	BMC Plant Biol	26268215	GSE68448	m5C	Bisulfite-seq	Arabidopsis_thaliana	seedling	gel_purified
Arabidopsis_m5C_experiment36	Conservation of tRNA and rRNA 5-methylcytosine in the kingdom Plantae	BMC Plant Biol	26268215	GSE68448	m5C	Bisulfite-seq	Arabidopsis_thaliana	seedling	gel_purified
Arabidopsis_m5C_experiment37	5-Methylcytosine RNA Methylation in Arabidopsis Thaliana	Mol Plant	28965832	GSE80050	m5C	Bisulfite-seq	Arabidopsis_thaliana	siliques	Ctrl
Arabidopsis_m5C_experiment38	5-Methylcytosine RNA Methylation in Arabidopsis Thaliana	Mol Plant	28965832	GSE80050	m5C	Bisulfite-seq	Arabidopsis_thaliana	siliques	Ctrl
Arabidopsis_m5C_experiment39	5-Methylcytosine RNA Methylation in Arabidopsis Thaliana	Mol Plant	28965832	GSE80050	m5C	Bisulfite-seq	Arabidopsis_thaliana	siliques	trm4b
Arabidopsis_m5C_experiment40	5-Methylcytosine RNA Methylation in Arabidopsis Thaliana	Mol Plant	28965832	GSE80050	m5C	Bisulfite-seq	Arabidopsis_thaliana	siliques	trm4b
Arabidopsis_m5C_experiment41	5-Methylcytosine RNA Methylation in Arabidopsis Thaliana	Mol Plant	28965832	GSE80050	m5C	Bisulfite-seq	Arabidopsis_thaliana	siliques	trm4b
Arabidopsis_m5C_experiment42	5-Methylcytosine RNA Methylation in Arabidopsis Thaliana	Mol Plant	28965832	GSE80051	m5C	Bisulfite-seq	Arabidopsis_thaliana	shoots	Ctrl
Arabidopsis_m5C_experiment43	5-Methylcytosine RNA Methylation in Arabidopsis Thaliana	Mol Plant	28965832	GSE80051	m5C	Bisulfite-seq	Arabidopsis_thaliana	shoots	Ctrl
Arabidopsis_m5C_experiment44	5-Methylcytosine RNA Methylation in Arabidopsis Thaliana	Mol Plant	28965832	GSE80051	m5C	Bisulfite-seq	Arabidopsis_thaliana	shoots	Ctrl
Arabidopsis_m5C_experiment45	5-Methylcytosine RNA Methylation in Arabidopsis Thaliana	Mol Plant	28965832	GSE80051	m5C	Bisulfite-seq	Arabidopsis_thaliana	shoots	Ctrl
Arabidopsis_m5C_experiment46	5-Methylcytosine RNA Methylation in Arabidopsis Thaliana	Mol Plant	28965832	GSE80051	m5C	Bisulfite-seq	Arabidopsis_thaliana	shoots	trm4b
Arabidopsis_m5C_experiment47	5-Methylcytosine RNA Methylation in Arabidopsis Thaliana	Mol Plant	28965832	GSE80051	m5C	Bisulfite-seq	Arabidopsis_thaliana	shoots	trm4b
Arabidopsis_m5C_experiment48	5-Methylcytosine RNA Methylation in Arabidopsis Thaliana	Mol Plant	28965832	GSE80051	m5C	Bisulfite-seq	Arabidopsis_thaliana	shoots	trm4b
Arabidopsis_m5C_experiment49	5-Methylcytosine RNA Methylation in Arabidopsis Thaliana	Mol Plant	28965832	GSE80051	m5C	Bisulfite-seq	Arabidopsis_thaliana	shoots	trm4b
Arabidopsis_m5C_experiment50	5-Methylcytosine RNA Methylation in Arabidopsis Thaliana	Mol Plant	28965832	GSE80051	m5C	Bisulfite-seq	Arabidopsis_thaliana	shoots	trdmt1
Arabidopsis_m5C_experiment51	5-Methylcytosine RNA Methylation in Arabidopsis Thaliana	Mol Plant	28965832	GSE80051	m5C	Bisulfite-seq	Arabidopsis_thaliana	shoots	trdmt1
Arabidopsis_m5C_experiment52	5-Methylcytosine RNA Methylation in Arabidopsis Thaliana	Mol Plant	28965832	GSE80051	m5C	Bisulfite-seq	Arabidopsis_thaliana	shoots	trdmt1
Arabidopsis_m5C_experiment53	5-Methylcytosine RNA Methylation in Arabidopsis Thaliana	Mol Plant	28965832	GSE80051	m5C	Bisulfite-seq	Arabidopsis_thaliana	shoots	trdmt1
Arabidopsis_m5C_experiment54	5-Methylcytosine RNA Methylation in Arabidopsis Thaliana	Mol Plant	28965832	GSE80052	m5C	Bisulfite-seq	Arabidopsis_thaliana	roots	Ctrl
Arabidopsis_m5C_experiment55	5-Methylcytosine RNA Methylation in Arabidopsis Thaliana	Mol Plant	28965832	GSE80052	m5C	Bisulfite-seq	Arabidopsis_thaliana	roots	Ctrl
Arabidopsis_m5C_experiment56	5-Methylcytosine RNA Methylation in Arabidopsis Thaliana	Mol Plant	28965832	GSE80052	m5C	Bisulfite-seq	Arabidopsis_thaliana	roots	Ctrl
Arabidopsis_m5C_experiment57	5-Methylcytosine RNA Methylation in Arabidopsis Thaliana	Mol Plant	28965832	GSE80052	m5C	Bisulfite-seq	Arabidopsis_thaliana	roots	trm4b
Arabidopsis_m5C_experiment58	5-Methylcytosine RNA Methylation in Arabidopsis Thaliana	Mol Plant	28965832	GSE80052	m5C	Bisulfite-seq	Arabidopsis_thaliana	roots	trm4b
Arabidopsis_m5C_experiment59	5-Methylcytosine RNA Methylation in Arabidopsis Thaliana	Mol Plant	28965832	GSE80052	m5C	Bisulfite-seq	Arabidopsis_thaliana	roots	trm4b
humam_m5U_experiment1	FICC-Seq: a method for enzyme-specified profiling of methyl-5-uridine in cellular RNA	Nucleic Acids Res	31361898	GSE109183	m5U	miCLIP	Homo sapiens	HEK293	Ctrl
humam_m5U_experiment2	FICC-Seq: a method for enzyme-specified profiling of methyl-5-uridine in cellular RNA	Nucleic Acids Res	31361898	GSE109184	m5U	FICC-Seq	Homo sapiens	HEK293	Ctrl
humam_m5U_experiment3	FICC-Seq: a method for enzyme-specified profiling of methyl-5-uridine in cellular RNA	Nucleic Acids Res	31361898	GSE109183	m5U	FICC-Seq	Homo sapiens	HAP1	Ctrl
humam_2'-O_experiment1	Nm-seq maps 2′-O-methylation sites in Homo sapiens mRNA with base precision	Nat Methods	28504680	GSE90164	Nm	Nm-seq	Homo sapiens	HeLa	Ctrl
humam_2'-O_experiment2	Nm-seq maps 2′-O-methylation sites in Homo sapiens mRNA with base precision	Nat Methods	28504680	GSE90165	Nm	Nm-seq	Homo sapiens	HEK293T	Ctrl
humam_m6Am_experiment1	Identification of the m6Am Methyltransferase PCIF1 Reveals the Location and Functions of m6Am in the Transcriptome.	Mol Cell	31279658	GSE122948	m6Am	miCLIP	Homo sapiens	HEK293T	Ctrl
humam_m6Am_experiment2	Reversible methylation of m6Am in the 5' cap controls mRNA stability	Nature	28002401	GSE78040	m6Am	miCLIP	Homo sapiens	HEK293T	Ctrl
humam_m6Am_experiment3	Single-nucleotide-resolution mapping of m6A and m6Am throughout the transcriptome	Nat Methods	26121403	GSE63753	m6Am	miCLIP	Homo sapiens	HEK293	sysy antinbody
humam_m6Am_experiment4	Single-nucleotide-resolution mapping of m6A and m6Am throughout the transcriptome	Nat Methods	26121403	GSE63753	m6Am	miCLIP	Homo sapiens	HEK293	Ctrl
humam_m7G_experiment1	Transcriptome-wide Mapping of Internal N7-Methylguanosine Methylome in Mammalian mRNA	Mol Cell	31031084	GSE112276	m7G	m7G-seq	Homo sapiens	HeLa	Ctrl
humam_m7G_experiment2	Transcriptome-wide Mapping of Internal N7-Methylguanosine Methylome in Mammalian mRNA	Mol Cell	31031084	GSE112276	m7G	m7G-seq	Homo sapiens	HepG2	Ctrl
humam_m7G_experiment3	Dynamic methylome of internal mRNA N7-methylguanosine and its regulatory role in translation	Cell Res	31520064	CRA001302	m7G	m7G-miCLIP-Seq	Homo sapiens	Hela	Ctrl
humam_m7G_experiment4	Dynamic methylome of internal mRNA N7-methylguanosine and its regulatory role in translation	Cell Res	31520064	CRA001302	m7G	m7G-miCLIP-Seq	Homo sapiens	HEK293T	RppH
humam_m7G_experiment5	Dynamic methylome of internal mRNA N7-methylguanosine and its regulatory role in translation	Cell Res	31520064	CRA001302	m7G	m7G-miCLIP-Seq	Homo sapiens	HEK293T	TAP
