# Supplementary material for: RMDisease V2.0: an updated database of genetic variants that affect RNA modifications with disease and trait implication
Source: Nucleic Acids Res. 2022 Sep 5;51(D1):D1388–96. doi: 10.1093/nar/gkac750 (PMC9825452; doi:10.1093/nar/gkac750)
Supplement: gkac750_Supplemental_Files [file gkac750_supplemental_files.zip › Supplementary Table S3.xlsx]

## Sheet: Table S3
Table S3 Experimentally validated RNA modification sites collected from low-resolution techniques
Experiment ID	Paper Name	Journal	Pubmed ID	GSE	modeifcatioin	Species	Cell_line/tissues	Condition/Treatments	sample	SRR	Layout
human_ac4c_experiment1	Acetylation of Cytidine in mRNA Promotes Translation Efficiency	Cell	30449621	GSE102113	ac4C	Homo sapians	Hela	WT	IP1	SRR5886309	PAIRED
human_ac4c_experiment2	Acetylation of Cytidine in mRNA Promotes Translation Efficiency	Cell	30449621	GSE102113	ac4C	Homo sapians	Hela	WT	input1	SRR5886311	PAIRED
human_ac4c_experiment3	Acetylation of Cytidine in mRNA Promotes Translation Efficiency	Cell	30449621	GSE102113	ac4C	Homo sapians	Hela	WT	input2	SRR7959285	PAIRED
human_ac4c_experiment4	Acetylation of Cytidine in mRNA Promotes Translation Efficiency	Cell	30449621	GSE102113	ac4C	Homo sapians	Hela	WT	IP2	SRR7959286	PAIRED
rice_m6a_experiment1	Antibody-free enzyme-assisted chemical approach for detection of N 6-methyladenosine	Nat Chem Biol	32341502	GSE129979	m6A	Oryza sativa	Nipponbare	Ctrl	IP1	SRR8924396	PAIRED
rice_m6a_experiment2	Antibody-free enzyme-assisted chemical approach for detection of N 6-methyladenosine	Nat Chem Biol	32341502	GSE129979	m6A	Oryza sativa	Nipponbare	Ctrl	input1	SRR8924397	PAIRED
rice_m6a_experiment3	Antibody-free enzyme-assisted chemical approach for detection of N 6-methyladenosine	Nat Chem Biol	32341502	GSE129979	m6A	Oryza sativa	Nipponbare	Ctrl	IP2	SRR8924398	PAIRED
rice_m6a_experiment4	Antibody-free enzyme-assisted chemical approach for detection of N 6-methyladenosine	Nat Chem Biol	32341502	GSE129979	m6A	Oryza sativa	Nipponbare	Ctrl	input2	SRR8924399	PAIRED
chicken_m6a_experiment1	Transcriptome-wide N6-methyladenosine modification profiling of long non-coding RNAs during replication of Marek's disease virus in vitro.	BMC Genomics	33888086	GSE166240	m6A	Gallus gallus	embryo_fibroblast_cells	Ctrl	IP1	SRR13639689	PAIRED
chicken_m6a_experiment2	Transcriptome-wide N6-methyladenosine modification profiling of long non-coding RNAs during replication of Marek's disease virus in vitro.	BMC Genomics	33888086	GSE166240	m6A	Gallus gallus	embryo_fibroblast_cells	Ctrl	IP2	SRR13639690	PAIRED
chicken_m6a_experiment3	Transcriptome-wide N6-methyladenosine modification profiling of long non-coding RNAs during replication of Marek's disease virus in vitro.	BMC Genomics	33888086	GSE166240	m6A	Gallus gallus	embryo_fibroblast_cells	Ctrl	IP3	SRR13639691	PAIRED
chicken_m6a_experiment4	Transcriptome-wide N6-methyladenosine modification profiling of long non-coding RNAs during replication of Marek's disease virus in vitro.	BMC Genomics	33888086	GSE166240	m6A	Gallus gallus	embryo_fibroblast_cells	Ctrl	input1	SRR13639692	PAIRED
chicken_m6a_experiment5	Transcriptome-wide N6-methyladenosine modification profiling of long non-coding RNAs during replication of Marek's disease virus in vitro.	BMC Genomics	33888086	GSE166240	m6A	Gallus gallus	embryo_fibroblast_cells	Ctrl	input2	SRR13639693	PAIRED
chicken_m6a_experiment6	Transcriptome-wide N6-methyladenosine modification profiling of long non-coding RNAs during replication of Marek's disease virus in vitro.	BMC Genomics	33888086	GSE166240	m6A	Gallus gallus	embryo_fibroblast_cells	Ctrl	input3	SRR13639694	PAIRED
chicken_m6a_experiment7	Transcriptome-wide N6-methyladenosine modification profiling of long non-coding RNAs during replication of Marek's disease virus in vitro.	BMC Genomics	33888086	GSE166240	m6A	Gallus gallus	embryo_fibroblast_cells	infected_Md5	IP1	SRR13639695	PAIRED
chicken_m6a_experiment8	Transcriptome-wide N6-methyladenosine modification profiling of long non-coding RNAs during replication of Marek's disease virus in vitro.	BMC Genomics	33888086	GSE166240	m6A	Gallus gallus	embryo_fibroblast_cells	infected_Md5	IP2	SRR13639696	PAIRED
chicken_m6a_experiment9	Transcriptome-wide N6-methyladenosine modification profiling of long non-coding RNAs during replication of Marek's disease virus in vitro.	BMC Genomics	33888086	GSE166240	m6A	Gallus gallus	embryo_fibroblast_cells	infected_Md5	IP3	SRR13639697	PAIRED
chicken_m6a_experiment10	Transcriptome-wide N6-methyladenosine modification profiling of long non-coding RNAs during replication of Marek's disease virus in vitro.	BMC Genomics	33888086	GSE166240	m6A	Gallus gallus	embryo_fibroblast_cells	infected_Md5	input1	SRR13639698	PAIRED
chicken_m6a_experiment11	Transcriptome-wide N6-methyladenosine modification profiling of long non-coding RNAs during replication of Marek's disease virus in vitro.	BMC Genomics	33888086	GSE166240	m6A	Gallus gallus	embryo_fibroblast_cells	infected_Md5	input2	SRR13639699	PAIRED
chicken_m6a_experiment12	Transcriptome-wide N6-methyladenosine modification profiling of long non-coding RNAs during replication of Marek's disease virus in vitro.	BMC Genomics	33888086	GSE166240	m6A	Gallus gallus	embryo_fibroblast_cells	infected_Md5	input3	SRR13639700	PAIRED
goat_m6a_experiment1	m6A Methylation Analysis of Differentially Expressed Genes in Skin Tissues of Coarse and Fine Type Liaoning Cashmere Goats	Front Genet	32038703	PRJNA591317	m6A	Capra hircus	Skin	CT-LCG	IP1	SRR10530605	SINGLE
goat_m6a_experiment2	m6A Methylation Analysis of Differentially Expressed Genes in Skin Tissues of Coarse and Fine Type Liaoning Cashmere Goats	Front Genet	32038703	PRJNA591317	m6A	Capra hircus	Skin	FT-LCG	IP1	SRR10530606	SINGLE
goat_m6a_experiment3	m6A Methylation Analysis of Differentially Expressed Genes in Skin Tissues of Coarse and Fine Type Liaoning Cashmere Goats	Front Genet	32038703	PRJNA591317	m6A	Capra hircus	Skin	CT-LCG	input1	SRR10530607	SINGLE
goat_m6a_experiment4	m6A Methylation Analysis of Differentially Expressed Genes in Skin Tissues of Coarse and Fine Type Liaoning Cashmere Goats	Front Genet	32038703	PRJNA591317	m6A	Capra hircus	Skin	FT-LCG	input1	SRR10530608	SINGLE
sheep_m6a_experiment1	m 6 A mRNA methylation analysis provides novel insights into heat stress responses in the liver tissue of sheep	Genomics	32976974	PRJNA561043	m6A	Ovis aries	RG	RG1	IP1	SRR10011935	PAIRED
sheep_m6a_experiment2	m 6 A mRNA methylation analysis provides novel insights into heat stress responses in the liver tissue of sheep	Genomics	32976974	PRJNA561043	m6A	Ovis aries	RG	RG1	input1	SRR10011936	PAIRED
sheep_m6a_experiment3	m 6 A mRNA methylation analysis provides novel insights into heat stress responses in the liver tissue of sheep	Genomics	32976974	PRJNA561043	m6A	Ovis aries	CM	CM2	IP2	SRR10011937	PAIRED
sheep_m6a_experiment4	m 6 A mRNA methylation analysis provides novel insights into heat stress responses in the liver tissue of sheep	Genomics	32976974	PRJNA561043	m6A	Ovis aries	CM	CM2	input2	SRR10011938	PAIRED
sheep_m6a_experiment5	m 6 A mRNA methylation analysis provides novel insights into heat stress responses in the liver tissue of sheep	Genomics	32976974	PRJNA561043	m6A	Ovis aries	CM	CM1	IP1	SRR10011939	PAIRED
sheep_m6a_experiment6	m 6 A mRNA methylation analysis provides novel insights into heat stress responses in the liver tissue of sheep	Genomics	32976974	PRJNA561043	m6A	Ovis aries	CM	CM1	input1	SRR10011940	PAIRED
sheep_m6a_experiment7	m 6 A mRNA methylation analysis provides novel insights into heat stress responses in the liver tissue of sheep	Genomics	32976974	PRJNA561043	m6A	Ovis aries	CG	CG2	IP2	SRR10011941	PAIRED
sheep_m6a_experiment8	m 6 A mRNA methylation analysis provides novel insights into heat stress responses in the liver tissue of sheep	Genomics	32976974	PRJNA561043	m6A	Ovis aries	CG	CG2	input2	SRR10011942	PAIRED
sheep_m6a_experiment9	m 6 A mRNA methylation analysis provides novel insights into heat stress responses in the liver tissue of sheep	Genomics	32976974	PRJNA561043	m6A	Ovis aries	RM	RM2	IP2	SRR10011943	PAIRED
sheep_m6a_experiment10	m 6 A mRNA methylation analysis provides novel insights into heat stress responses in the liver tissue of sheep	Genomics	32976974	PRJNA561043	m6A	Ovis aries	RM	RM2	input2	SRR10011944	PAIRED
sheep_m6a_experiment11	m 6 A mRNA methylation analysis provides novel insights into heat stress responses in the liver tissue of sheep	Genomics	32976974	PRJNA561043	m6A	Ovis aries	RM	RM1	IP1	SRR10011945	PAIRED
sheep_m6a_experiment12	m 6 A mRNA methylation analysis provides novel insights into heat stress responses in the liver tissue of sheep	Genomics	32976974	PRJNA561043	m6A	Ovis aries	RM	RM1	input1	SRR10011946	PAIRED
sheep_m6a_experiment13	m 6 A mRNA methylation analysis provides novel insights into heat stress responses in the liver tissue of sheep	Genomics	32976974	PRJNA561043	m6A	Ovis aries	RG	RG2	IP2	SRR10011947	PAIRED
sheep_m6a_experiment14	m 6 A mRNA methylation analysis provides novel insights into heat stress responses in the liver tissue of sheep	Genomics	32976974	PRJNA561043	m6A	Ovis aries	RG	RG2	input2	SRR10011948	PAIRED
sheep_m6a_experiment15	m 6 A mRNA methylation analysis provides novel insights into heat stress responses in the liver tissue of sheep	Genomics	32976974	PRJNA561043	m6A	Ovis aries	CG	CG1	IP1	SRR10011949	PAIRED
sheep_m6a_experiment16	m 6 A mRNA methylation analysis provides novel insights into heat stress responses in the liver tissue of sheep	Genomics	32976974	PRJNA561043	m6A	Ovis aries	CG	CG1	input1	SRR10011950	PAIRED
pig_m6a_experiment1	Longitudinal epitranscriptome profiling reveals the crucial role of N 6-methyladenosine methylation in porcine prenatal skeletal muscle development	J Genet Genomics	33268291	GSE141943	m6A	Sus scrofa	kidney	adult(ployA)	input1	SRR10677758	PAIRED
pig_m6a_experiment2	Longitudinal epitranscriptome profiling reveals the crucial role of N 6-methyladenosine methylation in porcine prenatal skeletal muscle development	J Genet Genomics	33268291	GSE141943	m6A	Sus scrofa	kidney	adult(ployA)	IP1	SRR10677759	PAIRED
pig_m6a_experiment3	Longitudinal epitranscriptome profiling reveals the crucial role of N 6-methyladenosine methylation in porcine prenatal skeletal muscle development	J Genet Genomics	33268291	GSE141943	m6A	Sus scrofa	kidney	adult(ployA)	input2	SRR10677760	PAIRED
pig_m6a_experiment4	Longitudinal epitranscriptome profiling reveals the crucial role of N 6-methyladenosine methylation in porcine prenatal skeletal muscle development	J Genet Genomics	33268291	GSE141943	m6A	Sus scrofa	kidney	adult(ployA)	IP2	SRR10677761	PAIRED
pig_m6a_experiment5	Longitudinal epitranscriptome profiling reveals the crucial role of N 6-methyladenosine methylation in porcine prenatal skeletal muscle development	J Genet Genomics	33268291	GSE141943	m6A	Sus scrofa	kidney	adult	input1	SRR10677762	PAIRED
pig_m6a_experiment6	Longitudinal epitranscriptome profiling reveals the crucial role of N 6-methyladenosine methylation in porcine prenatal skeletal muscle development	J Genet Genomics	33268291	GSE141943	m6A	Sus scrofa	kidney	adult	IP1	SRR10677763	PAIRED
pig_m6a_experiment7	Longitudinal epitranscriptome profiling reveals the crucial role of N 6-methyladenosine methylation in porcine prenatal skeletal muscle development	J Genet Genomics	33268291	GSE141943	m6A	Sus scrofa	kidney	adult	input2	SRR10677764	PAIRED
pig_m6a_experiment8	Longitudinal epitranscriptome profiling reveals the crucial role of N 6-methyladenosine methylation in porcine prenatal skeletal muscle development	J Genet Genomics	33268291	GSE141943	m6A	Sus scrofa	kidney	adult	IP2	SRR10677765	PAIRED
pig_m6a_experiment9	Longitudinal epitranscriptome profiling reveals the crucial role of N 6-methyladenosine methylation in porcine prenatal skeletal muscle development	J Genet Genomics	33268291	GSE141943	m6A	Sus scrofa	longissimus_dorsi	33_days_post_coitus	input1	SRR10677766	PAIRED
pig_m6a_experiment10	Longitudinal epitranscriptome profiling reveals the crucial role of N 6-methyladenosine methylation in porcine prenatal skeletal muscle development	J Genet Genomics	33268291	GSE141943	m6A	Sus scrofa	longissimus_dorsi	33_days_post_coitus	IP1	SRR10677767	PAIRED
pig_m6a_experiment11	Longitudinal epitranscriptome profiling reveals the crucial role of N 6-methyladenosine methylation in porcine prenatal skeletal muscle development	J Genet Genomics	33268291	GSE141943	m6A	Sus scrofa	longissimus_dorsi	33_days_post_coitus	input2	SRR10677768	PAIRED
pig_m6a_experiment12	Longitudinal epitranscriptome profiling reveals the crucial role of N 6-methyladenosine methylation in porcine prenatal skeletal muscle development	J Genet Genomics	33268291	GSE141943	m6A	Sus scrofa	longissimus_dorsi	33_days_post_coitus	IP2	SRR10677769	PAIRED
pig_m6a_experiment13	Longitudinal epitranscriptome profiling reveals the crucial role of N 6-methyladenosine methylation in porcine prenatal skeletal muscle development	J Genet Genomics	33268291	GSE141943	m6A	Sus scrofa	longissimus_dorsi	33_days_post_coitus	input3	SRR10677770	PAIRED
pig_m6a_experiment14	Longitudinal epitranscriptome profiling reveals the crucial role of N 6-methyladenosine methylation in porcine prenatal skeletal muscle development	J Genet Genomics	33268291	GSE141943	m6A	Sus scrofa	longissimus_dorsi	33_days_post_coitus	IP3	SRR10677771	PAIRED
pig_m6a_experiment15	Longitudinal epitranscriptome profiling reveals the crucial role of N 6-methyladenosine methylation in porcine prenatal skeletal muscle development	J Genet Genomics	33268291	GSE141943	m6A	Sus scrofa	longissimus_dorsi	40_days_post_coitus	input1	SRR10677772	PAIRED
pig_m6a_experiment16	Longitudinal epitranscriptome profiling reveals the crucial role of N 6-methyladenosine methylation in porcine prenatal skeletal muscle development	J Genet Genomics	33268291	GSE141943	m6A	Sus scrofa	longissimus_dorsi	40_days_post_coitus	IP1	SRR10677773	PAIRED
pig_m6a_experiment17	Longitudinal epitranscriptome profiling reveals the crucial role of N 6-methyladenosine methylation in porcine prenatal skeletal muscle development	J Genet Genomics	33268291	GSE141943	m6A	Sus scrofa	longissimus_dorsi	40_days_post_coitus	input2	SRR10677774	PAIRED
pig_m6a_experiment18	Longitudinal epitranscriptome profiling reveals the crucial role of N 6-methyladenosine methylation in porcine prenatal skeletal muscle development	J Genet Genomics	33268291	GSE141943	m6A	Sus scrofa	longissimus_dorsi	40_days_post_coitus	IP2	SRR10677775	PAIRED
pig_m6a_experiment19	Longitudinal epitranscriptome profiling reveals the crucial role of N 6-methyladenosine methylation in porcine prenatal skeletal muscle development	J Genet Genomics	33268291	GSE141943	m6A	Sus scrofa	longissimus_dorsi	40_days_post_coitus	input3	SRR10677776	PAIRED
pig_m6a_experiment20	Longitudinal epitranscriptome profiling reveals the crucial role of N 6-methyladenosine methylation in porcine prenatal skeletal muscle development	J Genet Genomics	33268291	GSE141943	m6A	Sus scrofa	longissimus_dorsi	40_days_post_coitus	IP3	SRR10677777	PAIRED
pig_m6a_experiment21	Longitudinal epitranscriptome profiling reveals the crucial role of N 6-methyladenosine methylation in porcine prenatal skeletal muscle development	J Genet Genomics	33268291	GSE141943	m6A	Sus scrofa	longissimus_dorsi	50_days_post_coitus	input1	SRR10677778	PAIRED
pig_m6a_experiment22	Longitudinal epitranscriptome profiling reveals the crucial role of N 6-methyladenosine methylation in porcine prenatal skeletal muscle development	J Genet Genomics	33268291	GSE141943	m6A	Sus scrofa	longissimus_dorsi	50_days_post_coitus	IP1	SRR10677779	PAIRED
pig_m6a_experiment23	Longitudinal epitranscriptome profiling reveals the crucial role of N 6-methyladenosine methylation in porcine prenatal skeletal muscle development	J Genet Genomics	33268291	GSE141943	m6A	Sus scrofa	longissimus_dorsi	50_days_post_coitus	input2	SRR10677780	PAIRED
pig_m6a_experiment24	Longitudinal epitranscriptome profiling reveals the crucial role of N 6-methyladenosine methylation in porcine prenatal skeletal muscle development	J Genet Genomics	33268291	GSE141943	m6A	Sus scrofa	longissimus_dorsi	50_days_post_coitus	IP2	SRR10677781	PAIRED
pig_m6a_experiment25	Longitudinal epitranscriptome profiling reveals the crucial role of N 6-methyladenosine methylation in porcine prenatal skeletal muscle development	J Genet Genomics	33268291	GSE141943	m6A	Sus scrofa	longissimus_dorsi	50_days_post_coitus	input3	SRR10677782	PAIRED
pig_m6a_experiment26	Longitudinal epitranscriptome profiling reveals the crucial role of N 6-methyladenosine methylation in porcine prenatal skeletal muscle development	J Genet Genomics	33268291	GSE141943	m6A	Sus scrofa	longissimus_dorsi	50_days_post_coitus	IP3	SRR10677783	PAIRED
pig_m6a_experiment27	Longitudinal epitranscriptome profiling reveals the crucial role of N 6-methyladenosine methylation in porcine prenatal skeletal muscle development	J Genet Genomics	33268291	GSE141943	m6A	Sus scrofa	longissimus_dorsi	60_days_post_coitus	input1	SRR10677784	PAIRED
pig_m6a_experiment28	Longitudinal epitranscriptome profiling reveals the crucial role of N 6-methyladenosine methylation in porcine prenatal skeletal muscle development	J Genet Genomics	33268291	GSE141943	m6A	Sus scrofa	longissimus_dorsi	60_days_post_coitus	IP1	SRR10677785	PAIRED
pig_m6a_experiment29	Longitudinal epitranscriptome profiling reveals the crucial role of N 6-methyladenosine methylation in porcine prenatal skeletal muscle development	J Genet Genomics	33268291	GSE141943	m6A	Sus scrofa	longissimus_dorsi	60_days_post_coitus	input2	SRR10677786	PAIRED
pig_m6a_experiment30	Longitudinal epitranscriptome profiling reveals the crucial role of N 6-methyladenosine methylation in porcine prenatal skeletal muscle development	J Genet Genomics	33268291	GSE141943	m6A	Sus scrofa	longissimus_dorsi	60_days_post_coitus	IP2	SRR10677787	PAIRED
pig_m6a_experiment31	Longitudinal epitranscriptome profiling reveals the crucial role of N 6-methyladenosine methylation in porcine prenatal skeletal muscle development	J Genet Genomics	33268291	GSE141943	m6A	Sus scrofa	longissimus_dorsi	60_days_post_coitus	input3	SRR10677788	PAIRED
pig_m6a_experiment32	Longitudinal epitranscriptome profiling reveals the crucial role of N 6-methyladenosine methylation in porcine prenatal skeletal muscle development	J Genet Genomics	33268291	GSE141943	m6A	Sus scrofa	longissimus_dorsi	60_days_post_coitus	IP3	SRR10677789	PAIRED
pig_m6a_experiment33	Longitudinal epitranscriptome profiling reveals the crucial role of N 6-methyladenosine methylation in porcine prenatal skeletal muscle development	J Genet Genomics	33268291	GSE141943	m6A	Sus scrofa	longissimus_dorsi	70_days_post_coitus	input1	SRR10677790	PAIRED
pig_m6a_experiment34	Longitudinal epitranscriptome profiling reveals the crucial role of N 6-methyladenosine methylation in porcine prenatal skeletal muscle development	J Genet Genomics	33268291	GSE141943	m6A	Sus scrofa	longissimus_dorsi	70_days_post_coitus	IP1	SRR10677791	PAIRED
pig_m6a_experiment35	Longitudinal epitranscriptome profiling reveals the crucial role of N 6-methyladenosine methylation in porcine prenatal skeletal muscle development	J Genet Genomics	33268291	GSE141943	m6A	Sus scrofa	longissimus_dorsi	70_days_post_coitus	input2	SRR10677792	PAIRED
pig_m6a_experiment36	Longitudinal epitranscriptome profiling reveals the crucial role of N 6-methyladenosine methylation in porcine prenatal skeletal muscle development	J Genet Genomics	33268291	GSE141943	m6A	Sus scrofa	longissimus_dorsi	70_days_post_coitus	IP2	SRR10677793	PAIRED
pig_m6a_experiment37	Longitudinal epitranscriptome profiling reveals the crucial role of N 6-methyladenosine methylation in porcine prenatal skeletal muscle development	J Genet Genomics	33268291	GSE141943	m6A	Sus scrofa	longissimus_dorsi	70_days_post_coitus	input3	SRR10677794	PAIRED
pig_m6a_experiment38	Longitudinal epitranscriptome profiling reveals the crucial role of N 6-methyladenosine methylation in porcine prenatal skeletal muscle development	J Genet Genomics	33268291	GSE141943	m6A	Sus scrofa	longissimus_dorsi	70_days_post_coitus	IP3	SRR10677795	PAIRED
pig_m6a_experiment39	Longitudinal epitranscriptome profiling reveals the crucial role of N 6-methyladenosine methylation in porcine prenatal skeletal muscle development	J Genet Genomics	33268291	GSE141943	m6A	Sus scrofa	longissimus_dorsi	95_days_post_coitus	input1	SRR10677796	PAIRED
pig_m6a_experiment40	Longitudinal epitranscriptome profiling reveals the crucial role of N 6-methyladenosine methylation in porcine prenatal skeletal muscle development	J Genet Genomics	33268291	GSE141943	m6A	Sus scrofa	longissimus_dorsi	95_days_post_coitus	IP1	SRR10677797	PAIRED
pig_m6a_experiment41	Longitudinal epitranscriptome profiling reveals the crucial role of N 6-methyladenosine methylation in porcine prenatal skeletal muscle development	J Genet Genomics	33268291	GSE141943	m6A	Sus scrofa	longissimus_dorsi	95_days_post_coitus	input2	SRR10677798	PAIRED
pig_m6a_experiment42	Longitudinal epitranscriptome profiling reveals the crucial role of N 6-methyladenosine methylation in porcine prenatal skeletal muscle development	J Genet Genomics	33268291	GSE141943	m6A	Sus scrofa	longissimus_dorsi	95_days_post_coitus	IP2	SRR10677799	PAIRED
pig_m6a_experiment43	Longitudinal epitranscriptome profiling reveals the crucial role of N 6-methyladenosine methylation in porcine prenatal skeletal muscle development	J Genet Genomics	33268291	GSE141943	m6A	Sus scrofa	longissimus_dorsi	95_days_post_coitus	input3	SRR10677800	PAIRED
pig_m6a_experiment44	Longitudinal epitranscriptome profiling reveals the crucial role of N 6-methyladenosine methylation in porcine prenatal skeletal muscle development	J Genet Genomics	33268291	GSE141943	m6A	Sus scrofa	longissimus_dorsi	95_days_post_coitus	IP3	SRR10677801	PAIRED
pig_m6a_experiment45				GSE156078	m6A	Sus scrofa	IPEC-J2	Deoxynivalenol	IP1	SRR12433265	PAIRED
pig_m6a_experiment46				GSE156078	m6A	Sus scrofa	IPEC-J2	Deoxynivalenol	input1	SRR12433266	PAIRED
pig_m6a_experiment47				GSE156078	m6A	Sus scrofa	IPEC-J2	Deoxynivalenol	IP2	SRR12433267	PAIRED
pig_m6a_experiment48				GSE156078	m6A	Sus scrofa	IPEC-J2	Deoxynivalenol	input2	SRR12433268	PAIRED
pig_m6a_experiment49				GSE156078	m6A	Sus scrofa	IPEC-J2	Deoxynivalenol	IP3	SRR12433269	PAIRED
pig_m6a_experiment50				GSE156078	m6A	Sus scrofa	IPEC-J2	Deoxynivalenol	input3	SRR12433270	PAIRED
pig_m6a_experiment51				GSE156078	m6A	Sus scrofa	IPEC-J2	Ctrl	IP1	SRR12433271	PAIRED
pig_m6a_experiment52				GSE156078	m6A	Sus scrofa	IPEC-J2	Ctrl	input1	SRR12433272	PAIRED
pig_m6a_experiment53				GSE156078	m6A	Sus scrofa	IPEC-J2	Ctrl	IP2	SRR12433273	PAIRED
pig_m6a_experiment54				GSE156078	m6A	Sus scrofa	IPEC-J2	Ctrl	input2	SRR12433274	PAIRED
pig_m6a_experiment55				GSE156078	m6A	Sus scrofa	IPEC-J2	Ctrl	IP3	SRR12433275	PAIRED
pig_m6a_experiment56				GSE156078	m6A	Sus scrofa	IPEC-J2	Ctrl	input3	SRR12433276	PAIRED
pig_m6a_experiment57		FASEB J	30339471	GSE113237	m6A	Sus scrofa	muscle	Landrace	input1	SRR7012984	SINGLE
pig_m6a_experiment58		FASEB J	30339471	GSE113237	m6A	Sus scrofa	muscle	Landrace	IP1	SRR7012985	SINGLE
pig_m6a_experiment59		FASEB J	30339471	GSE113237	m6A	Sus scrofa	muscle	Landrace	input2	SRR7012986	SINGLE
pig_m6a_experiment60		FASEB J	30339471	GSE113237	m6A	Sus scrofa	muscle	Landrace	IP2	SRR7012987	SINGLE
pig_m6a_experiment61		FASEB J	30339471	GSE113237	m6A	Sus scrofa	muscle	Jinhua	input1	SRR7012988	SINGLE
pig_m6a_experiment62		FASEB J	30339471	GSE113237	m6A	Sus scrofa	muscle	Jinhua	IP1	SRR7012989	SINGLE
pig_m6a_experiment63		FASEB J	30339471	GSE113237	m6A	Sus scrofa	muscle	Jinhua	input2	SRR7012990	SINGLE
pig_m6a_experiment64		FASEB J	30339471	GSE113237	m6A	Sus scrofa	muscle	Jinhua	IP2	SRR7012991	SINGLE
pig_m6a_experiment65				GSE87625	m6A	Sus scrofa	adipose	Landrace	input1	SRR4344097	SINGLE
pig_m6a_experiment66				GSE87625	m6A	Sus scrofa	adipose	Landrace	IP1	SRR4344098	SINGLE
pig_m6a_experiment67				GSE87625	m6A	Sus scrofa	adipose	Landrace	input2	SRR4344099	SINGLE
pig_m6a_experiment68				GSE87625	m6A	Sus scrofa	adipose	Landrace	IP2	SRR4344100	SINGLE
pig_m6a_experiment69				GSE87625	m6A	Sus scrofa	adipose	Jinhua	input1	SRR4344101	SINGLE
pig_m6a_experiment70				GSE87625	m6A	Sus scrofa	adipose	Jinhua	IP1	SRR4344102	SINGLE
pig_m6a_experiment71				GSE87625	m6A	Sus scrofa	adipose	Jinhua	input2	SRR4344103	SINGLE
pig_m6a_experiment72				GSE87625	m6A	Sus scrofa	adipose	Jinhua	IP2	SRR4344104	SINGLE
pig_m6a_experiment73	mRNA N6-methyladenosine methylation of postnatal liver development in pig	PLoS One		GSE87327	m6A	Sus scrofa	liver	Newborn	IP1	SRR4293366	PAIRED
pig_m6a_experiment74	mRNA N6-methyladenosine methylation of postnatal liver development in pig	PLoS One		GSE87327	m6A	Sus scrofa	liver	Newborn	IP2	SRR4293367	PAIRED
pig_m6a_experiment75	mRNA N6-methyladenosine methylation of postnatal liver development in pig	PLoS One		GSE87327	m6A	Sus scrofa	liver	Newborn	IP3	SRR4293368	PAIRED
pig_m6a_experiment76	mRNA N6-methyladenosine methylation of postnatal liver development in pig	PLoS One		GSE87327	m6A	Sus scrofa	liver	Suckling	IP1	SRR4293369	PAIRED
pig_m6a_experiment77	mRNA N6-methyladenosine methylation of postnatal liver development in pig	PLoS One		GSE87327	m6A	Sus scrofa	liver	Suckling	IP2	SRR4293370	PAIRED
pig_m6a_experiment78	mRNA N6-methyladenosine methylation of postnatal liver development in pig	PLoS One		GSE87327	m6A	Sus scrofa	liver	Suckling	IP3	SRR4293371	PAIRED
pig_m6a_experiment79	mRNA N6-methyladenosine methylation of postnatal liver development in pig	PLoS One		GSE87327	m6A	Sus scrofa	liver	adult	IP1	SRR4293372	PAIRED
pig_m6a_experiment80	mRNA N6-methyladenosine methylation of postnatal liver development in pig	PLoS One		GSE87327	m6A	Sus scrofa	liver	adult	IP2	SRR4293373	PAIRED
pig_m6a_experiment81	mRNA N6-methyladenosine methylation of postnatal liver development in pig	PLoS One		GSE87327	m6A	Sus scrofa	liver	adult	IP3	SRR4293374	PAIRED
pig_m6a_experiment82	mRNA N6-methyladenosine methylation of postnatal liver development in pig	PLoS One		GSE87327	m6A	Sus scrofa	liver	Newborn	input1	SRR4293375	PAIRED
pig_m6a_experiment83	mRNA N6-methyladenosine methylation of postnatal liver development in pig	PLoS One		GSE87327	m6A	Sus scrofa	liver	Newborn	input2	SRR4293376	PAIRED
pig_m6a_experiment84	mRNA N6-methyladenosine methylation of postnatal liver development in pig	PLoS One		GSE87327	m6A	Sus scrofa	liver	Newborn	input3	SRR4293377	PAIRED
pig_m6a_experiment85	mRNA N6-methyladenosine methylation of postnatal liver development in pig	PLoS One		GSE87327	m6A	Sus scrofa	liver	Suckling	input1	SRR4293378	PAIRED
pig_m6a_experiment86	mRNA N6-methyladenosine methylation of postnatal liver development in pig	PLoS One		GSE87327	m6A	Sus scrofa	liver	Suckling	input2	SRR4293379	PAIRED
pig_m6a_experiment87	mRNA N6-methyladenosine methylation of postnatal liver development in pig	PLoS One		GSE87327	m6A	Sus scrofa	liver	Suckling	input3	SRR4293380	PAIRED
pig_m6a_experiment88	mRNA N6-methyladenosine methylation of postnatal liver development in pig	PLoS One		GSE87327	m6A	Sus scrofa	liver	adult	input1	SRR4293381	PAIRED
pig_m6a_experiment89	mRNA N6-methyladenosine methylation of postnatal liver development in pig	PLoS One		GSE87327	m6A	Sus scrofa	liver	adult	input2	SRR4293382	PAIRED
pig_m6a_experiment90	mRNA N6-methyladenosine methylation of postnatal liver development in pig	PLoS One		GSE87327	m6A	Sus scrofa	liver	adult	input3	SRR4293383	PAIRED
cow_m6a_experiment1				GSE161050	m6A	Bos taurus	MAC-T	Ctrl	IP1	SRR13005811	PAIRED
cow_m6a_experiment2				GSE161050	m6A	Bos taurus	MAC-T	Ctrl	IP2	SRR13005812	PAIRED
cow_m6a_experiment3				GSE161050	m6A	Bos taurus	MAC-T	Ctrl	IP3	SRR13005813	PAIRED
cow_m6a_experiment4				GSE161050	m6A	Bos taurus	MAC-T	infected_S.aureus	IP1	SRR13005814	PAIRED
cow_m6a_experiment5				GSE161050	m6A	Bos taurus	MAC-T	infected_S.aureus	IP2	SRR13005815	PAIRED
cow_m6a_experiment6				GSE161050	m6A	Bos taurus	MAC-T	infected_S.aureus	IP3	SRR13005816	PAIRED
cow_m6a_experiment7				GSE161050	m6A	Bos taurus	MAC-T	infected_E.coli	IP1	SRR13005817	PAIRED
cow_m6a_experiment8				GSE161050	m6A	Bos taurus	MAC-T	infected_E.coli	IP2	SRR13005818	PAIRED
cow_m6a_experiment9				GSE161050	m6A	Bos taurus	MAC-T	infected_E.coli	IP3	SRR13005819	PAIRED
cow_m6a_experiment10				GSE161050	m6A	Bos taurus	MAC-T	Ctrl	input1	SRR13005820	PAIRED
cow_m6a_experiment11				GSE161050	m6A	Bos taurus	MAC-T	Ctrl	input2	SRR13005821	PAIRED
cow_m6a_experiment12				GSE161050	m6A	Bos taurus	MAC-T	Ctrl	input3	SRR13005822	PAIRED
cow_m6a_experiment13				GSE161050	m6A	Bos taurus	MAC-T	infected_S.aureus	input1	SRR13005823	PAIRED
cow_m6a_experiment14				GSE161050	m6A	Bos taurus	MAC-T	infected_S.aureus	input2	SRR13005824	PAIRED
cow_m6a_experiment15				GSE161050	m6A	Bos taurus	MAC-T	infected_S.aureus	input3	SRR13005825	PAIRED
cow_m6a_experiment16				GSE161050	m6A	Bos taurus	MAC-T	infected_E.coli	input1	SRR13005826	PAIRED
cow_m6a_experiment17				GSE161050	m6A	Bos taurus	MAC-T	infected_E.coli	input2	SRR13005827	PAIRED
cow_m6a_experiment18				GSE161050	m6A	Bos taurus	MAC-T	infected_E.coli	input3	SRR13005828	PAIRED
rhesus_m6a_experiment1	Evolution of transcript modification by N6-methyladenosine in primates	Genome Res	28052920	GSE70299	m6A	Macaca mulatta	lymphoblastoid_cell_line	Ctrl	IP1	SRR2079383	SINGLE
rhesus_m6a_experiment2	Evolution of transcript modification by N6-methyladenosine in primates	Genome Res	28052920	GSE70299	m6A	Macaca mulatta	lymphoblastoid_cell_line	Ctrl	IP1	SRR2079384	SINGLE
rhesus_m6a_experiment3	Evolution of transcript modification by N6-methyladenosine in primates	Genome Res	28052920	GSE70299	m6A	Macaca mulatta	lymphoblastoid_cell_line	Ctrl	IP1	SRR2079385	SINGLE
rhesus_m6a_experiment4	Evolution of transcript modification by N6-methyladenosine in primates	Genome Res	28052920	GSE70299	m6A	Macaca mulatta	lymphoblastoid_cell_line	Ctrl	IP1	SRR2079386	SINGLE
rhesus_m6a_experiment5	Evolution of transcript modification by N6-methyladenosine in primates	Genome Res	28052920	GSE70299	m6A	Macaca mulatta	lymphoblastoid_cell_line	Ctrl	IP1	SRR2079387	SINGLE
rhesus_m6a_experiment6	Evolution of transcript modification by N6-methyladenosine in primates	Genome Res	28052920	GSE70299	m6A	Macaca mulatta	lymphoblastoid_cell_line	Ctrl	IP1	SRR2079388	SINGLE
rhesus_m6a_experiment7	Evolution of transcript modification by N6-methyladenosine in primates	Genome Res	28052920	GSE70299	m6A	Macaca mulatta	lymphoblastoid_cell_line	Ctrl	input1	SRR2079389	SINGLE
rhesus_m6a_experiment8	Evolution of transcript modification by N6-methyladenosine in primates	Genome Res	28052920	GSE70299	m6A	Macaca mulatta	lymphoblastoid_cell_line	Ctrl	IP2	SRR2079390	SINGLE
rhesus_m6a_experiment9	Evolution of transcript modification by N6-methyladenosine in primates	Genome Res	28052920	GSE70299	m6A	Macaca mulatta	lymphoblastoid_cell_line	Ctrl	IP2	SRR2079391	SINGLE
rhesus_m6a_experiment10	Evolution of transcript modification by N6-methyladenosine in primates	Genome Res	28052920	GSE70299	m6A	Macaca mulatta	lymphoblastoid_cell_line	Ctrl	IP2	SRR2079392	SINGLE
rhesus_m6a_experiment11	Evolution of transcript modification by N6-methyladenosine in primates	Genome Res	28052920	GSE70299	m6A	Macaca mulatta	lymphoblastoid_cell_line	Ctrl	IP2	SRR2079393	SINGLE
rhesus_m6a_experiment12	Evolution of transcript modification by N6-methyladenosine in primates	Genome Res	28052920	GSE70299	m6A	Macaca mulatta	lymphoblastoid_cell_line	Ctrl	IP2	SRR2079394	SINGLE
rhesus_m6a_experiment13	Evolution of transcript modification by N6-methyladenosine in primates	Genome Res	28052920	GSE70299	m6A	Macaca mulatta	lymphoblastoid_cell_line	Ctrl	IP2	SRR2079395	SINGLE
rhesus_m6a_experiment14	Evolution of transcript modification by N6-methyladenosine in primates	Genome Res	28052920	GSE70299	m6A	Macaca mulatta	lymphoblastoid_cell_line	Ctrl	input2	SRR2079396	SINGLE
rhesus_m6a_experiment15	Evolution of transcript modification by N6-methyladenosine in primates	Genome Res	28052920	GSE70299	m6A	Macaca mulatta	lymphoblastoid_cell_line	Ctrl	IP3	SRR2079397	SINGLE
rhesus_m6a_experiment16	Evolution of transcript modification by N6-methyladenosine in primates	Genome Res	28052920	GSE70299	m6A	Macaca mulatta	lymphoblastoid_cell_line	Ctrl	IP3	SRR2079398	SINGLE
rhesus_m6a_experiment17	Evolution of transcript modification by N6-methyladenosine in primates	Genome Res	28052920	GSE70299	m6A	Macaca mulatta	lymphoblastoid_cell_line	Ctrl	IP3	SRR2079399	SINGLE
rhesus_m6a_experiment18	Evolution of transcript modification by N6-methyladenosine in primates	Genome Res	28052920	GSE70299	m6A	Macaca mulatta	lymphoblastoid_cell_line	Ctrl	IP3	SRR2079400	SINGLE
rhesus_m6a_experiment19	Evolution of transcript modification by N6-methyladenosine in primates	Genome Res	28052920	GSE70299	m6A	Macaca mulatta	lymphoblastoid_cell_line	Ctrl	IP3	SRR2079401	SINGLE
rhesus_m6a_experiment20	Evolution of transcript modification by N6-methyladenosine in primates	Genome Res	28052920	GSE70299	m6A	Macaca mulatta	lymphoblastoid_cell_line	Ctrl	IP3	SRR2079402	SINGLE
rhesus_m6a_experiment21	Evolution of transcript modification by N6-methyladenosine in primates	Genome Res	28052920	GSE70299	m6A	Macaca mulatta	lymphoblastoid_cell_line	Ctrl	input3	SRR2079403	SINGLE
tomato_m6a_experiment1	RNA methylomes reveal the m 6 A-mediated regulation of DNA demethylase gene SlDML2 in tomato fruit ripening	Genome Biol	31387610	GSE125306	m6A	Solanum lycopersicum	pericarps	39DPA-WT_pericarps	IP1	SRR8454081	PAIRED
tomato_m6a_experiment2	RNA methylomes reveal the m 6 A-mediated regulation of DNA demethylase gene SlDML2 in tomato fruit ripening	Genome Biol	31387610	GSE125306	m6A	Solanum lycopersicum	pericarps	39DPA-WT_pericarps	IP2	SRR8454082	PAIRED
tomato_m6a_experiment3	RNA methylomes reveal the m 6 A-mediated regulation of DNA demethylase gene SlDML2 in tomato fruit ripening	Genome Biol	31387610	GSE125306	m6A	Solanum lycopersicum	pericarps	39DPA-WT_pericarps	IP3	SRR8454083	PAIRED
tomato_m6a_experiment4	RNA methylomes reveal the m 6 A-mediated regulation of DNA demethylase gene SlDML2 in tomato fruit ripening	Genome Biol	31387610	GSE125306	m6A	Solanum lycopersicum	pericarps	39DPA-WT_pericarps	input1	SRR8454084	PAIRED
tomato_m6a_experiment5	RNA methylomes reveal the m 6 A-mediated regulation of DNA demethylase gene SlDML2 in tomato fruit ripening	Genome Biol	31387610	GSE125306	m6A	Solanum lycopersicum	pericarps	39DPA-WT_pericarps	input2	SRR8454085	PAIRED
tomato_m6a_experiment6	RNA methylomes reveal the m 6 A-mediated regulation of DNA demethylase gene SlDML2 in tomato fruit ripening	Genome Biol	31387610	GSE125306	m6A	Solanum lycopersicum	pericarps	39DPA-WT_pericarps	input3	SRR8454086	PAIRED
tomato_m6a_experiment7	RNA methylomes reveal the m 6 A-mediated regulation of DNA demethylase gene SlDML2 in tomato fruit ripening	Genome Biol	31387610	GSE125306	m6A	Solanum lycopersicum	pericarps	42DPA-WT_pericarps	IP1	SRR8454087	PAIRED
tomato_m6a_experiment8	RNA methylomes reveal the m 6 A-mediated regulation of DNA demethylase gene SlDML2 in tomato fruit ripening	Genome Biol	31387610	GSE125306	m6A	Solanum lycopersicum	pericarps	42DPA-WT_pericarps	IP2	SRR8454088	PAIRED
tomato_m6a_experiment9	RNA methylomes reveal the m 6 A-mediated regulation of DNA demethylase gene SlDML2 in tomato fruit ripening	Genome Biol	31387610	GSE125306	m6A	Solanum lycopersicum	pericarps	42DPA-WT_pericarps	IP3	SRR8454089	PAIRED
tomato_m6a_experiment10	RNA methylomes reveal the m 6 A-mediated regulation of DNA demethylase gene SlDML2 in tomato fruit ripening	Genome Biol	31387610	GSE125306	m6A	Solanum lycopersicum	pericarps	42DPA-WT_pericarps	input1	SRR8454090	PAIRED
tomato_m6a_experiment11	RNA methylomes reveal the m 6 A-mediated regulation of DNA demethylase gene SlDML2 in tomato fruit ripening	Genome Biol	31387610	GSE125306	m6A	Solanum lycopersicum	pericarps	42DPA-WT_pericarps	input2	SRR8454091	PAIRED
tomato_m6a_experiment12	RNA methylomes reveal the m 6 A-mediated regulation of DNA demethylase gene SlDML2 in tomato fruit ripening	Genome Biol	31387610	GSE125306	m6A	Solanum lycopersicum	pericarps	42DPA-WT_pericarps	input3	SRR8454092	PAIRED
tomato_m6a_experiment13	RNA methylomes reveal the m 6 A-mediated regulation of DNA demethylase gene SlDML2 in tomato fruit ripening	Genome Biol	31387610	GSE125306	m6A	Solanum lycopersicum	pericarps	42DPA-Cnr_pericarps	IP1	SRR8454093	PAIRED
tomato_m6a_experiment14	RNA methylomes reveal the m 6 A-mediated regulation of DNA demethylase gene SlDML2 in tomato fruit ripening	Genome Biol	31387610	GSE125306	m6A	Solanum lycopersicum	pericarps	42DPA-Cnr_pericarps	IP2	SRR8454094	PAIRED
tomato_m6a_experiment15	RNA methylomes reveal the m 6 A-mediated regulation of DNA demethylase gene SlDML2 in tomato fruit ripening	Genome Biol	31387610	GSE125306	m6A	Solanum lycopersicum	pericarps	42DPA-Cnr_pericarps	IP3	SRR8454095	PAIRED
tomato_m6a_experiment16	RNA methylomes reveal the m 6 A-mediated regulation of DNA demethylase gene SlDML2 in tomato fruit ripening	Genome Biol	31387610	GSE125306	m6A	Solanum lycopersicum	pericarps	42DPA-Cnr_pericarps	input1	SRR8454096	PAIRED
tomato_m6a_experiment17	RNA methylomes reveal the m 6 A-mediated regulation of DNA demethylase gene SlDML2 in tomato fruit ripening	Genome Biol	31387610	GSE125306	m6A	Solanum lycopersicum	pericarps	42DPA-Cnr_pericarps	input2	SRR8454097	PAIRED
tomato_m6a_experiment18	RNA methylomes reveal the m 6 A-mediated regulation of DNA demethylase gene SlDML2 in tomato fruit ripening	Genome Biol	31387610	GSE125306	m6A	Solanum lycopersicum	pericarps	42DPA-Cnr_pericarps	input3	SRR8454098	PAIRED
chimpanzee_m6a_experiment1	Evolution of transcript modification by N6-methyladenosine in primates	Genome Res	28052920	GSE70299	m6A	Pan troglodytes	lymphoblastoid_cell_line	Ctrl	IP1	SRR2079370	SINGLE
chimpanzee_m6a_experiment2	Evolution of transcript modification by N6-methyladenosine in primates	Genome Res	28052920	GSE70299	m6A	Pan troglodytes	lymphoblastoid_cell_line	Ctrl	IP1	SRR2079371	SINGLE
chimpanzee_m6a_experiment3	Evolution of transcript modification by N6-methyladenosine in primates	Genome Res	28052920	GSE70299	m6A	Pan troglodytes	lymphoblastoid_cell_line	Ctrl	IP1	SRR2079372	SINGLE
chimpanzee_m6a_experiment4	Evolution of transcript modification by N6-methyladenosine in primates	Genome Res	28052920	GSE70299	m6A	Pan troglodytes	lymphoblastoid_cell_line	Ctrl	IP1	SRR2079373	SINGLE
chimpanzee_m6a_experiment5	Evolution of transcript modification by N6-methyladenosine in primates	Genome Res	28052920	GSE70299	m6A	Pan troglodytes	lymphoblastoid_cell_line	Ctrl	IP1	SRR2079374	SINGLE
chimpanzee_m6a_experiment6	Evolution of transcript modification by N6-methyladenosine in primates	Genome Res	28052920	GSE70299	m6A	Pan troglodytes	lymphoblastoid_cell_line	Ctrl	input1	SRR2079375	SINGLE
chimpanzee_m6a_experiment7	Evolution of transcript modification by N6-methyladenosine in primates	Genome Res	28052920	GSE70299	m6A	Pan troglodytes	lymphoblastoid_cell_line	Ctrl	IP2	SRR2079376	SINGLE
chimpanzee_m6a_experiment8	Evolution of transcript modification by N6-methyladenosine in primates	Genome Res	28052920	GSE70299	m6A	Pan troglodytes	lymphoblastoid_cell_line	Ctrl	IP2	SRR2079377	SINGLE
chimpanzee_m6a_experiment9	Evolution of transcript modification by N6-methyladenosine in primates	Genome Res	28052920	GSE70299	m6A	Pan troglodytes	lymphoblastoid_cell_line	Ctrl	IP2	SRR2079378	SINGLE
chimpanzee_m6a_experiment10	Evolution of transcript modification by N6-methyladenosine in primates	Genome Res	28052920	GSE70299	m6A	Pan troglodytes	lymphoblastoid_cell_line	Ctrl	IP2	SRR2079379	SINGLE
chimpanzee_m6a_experiment11	Evolution of transcript modification by N6-methyladenosine in primates	Genome Res	28052920	GSE70299	m6A	Pan troglodytes	lymphoblastoid_cell_line	Ctrl	IP2	SRR2079380	SINGLE
chimpanzee_m6a_experiment12	Evolution of transcript modification by N6-methyladenosine in primates	Genome Res	28052920	GSE70299	m6A	Pan troglodytes	lymphoblastoid_cell_line	Ctrl	IP2	SRR2079381	SINGLE
chimpanzee_m6a_experiment13	Evolution of transcript modification by N6-methyladenosine in primates	Genome Res	28052920	GSE70299	m6A	Pan troglodytes	lymphoblastoid_cell_line	Ctrl	input2	SRR2079382	SINGLE
green-monley_m6a_experiment1	METTL3 regulates viral m6A RNA modification and host cell innate immune responses during SARS-CoV-2 infection	Cell Rep	33961823	GSE167075	m6A	Chlorocebus aethiops	lymphoblastoid_cell_line	COVID19	input1	SRR13743911	PAIRED
green-monley_m6a_experiment2	METTL3 regulates viral m6A RNA modification and host cell innate immune responses during SARS-CoV-2 infection	Cell Rep	33961823	GSE167075	m6A	Chlorocebus aethiops	lymphoblastoid_cell_line	COVID19	IP1	SRR13743912	PAIRED
fruit-fly_hm5c_experiment1	RNA biochemistry. Transcriptome-wide distribution and function of RNA hydroxymethylcytosine	Science	26816380	GSE66090	hm5C	Drosophila	S2				SINGLE
maize_m6a_experiment1				PRJNA574808	m6A	Zea mays	embryos	D8	IP1	SRR10201913	PAIRED
maize_m6a_experiment2				PRJNA574808	m6A	Zea mays	embryos	D8	input1	SRR10201914	PAIRED
maize_m6a_experiment3				PRJNA574808	m6A	Zea mays	embryos	D4	IP2	SRR10201915	PAIRED
maize_m6a_experiment4				PRJNA574808	m6A	Zea mays	embryos	D4	input2	SRR10201916	PAIRED
maize_m6a_experiment5				PRJNA574808	m6A	Zea mays	embryos	D4	IP1	SRR10201917	PAIRED
maize_m6a_experiment6				PRJNA574808	m6A	Zea mays	embryos	D4	input1	SRR10201918	PAIRED
maize_m6a_experiment7				PRJNA574808	m6A	Zea mays	embryos	D2	IP2	SRR10201919	PAIRED
maize_m6a_experiment8				PRJNA574808	m6A	Zea mays	embryos	N8	IP2	SRR10201920	PAIRED
maize_m6a_experiment9				PRJNA574808	m6A	Zea mays	embryos	N8	input2	SRR10201921	PAIRED
maize_m6a_experiment10				PRJNA574808	m6A	Zea mays	embryos	N8	IP1	SRR10201922	PAIRED
maize_m6a_experiment11				PRJNA574808	m6A	Zea mays	embryos	N8	input1	SRR10201923	PAIRED
maize_m6a_experiment12				PRJNA574808	m6A	Zea mays	embryos	D2	input2	SRR10201924	PAIRED
maize_m6a_experiment13				PRJNA574808	m6A	Zea mays	embryos	N4	IP2	SRR10201925	PAIRED
maize_m6a_experiment14				PRJNA574808	m6A	Zea mays	embryos	N4	input2	SRR10201926	PAIRED
maize_m6a_experiment15				PRJNA574808	m6A	Zea mays	embryos	N4	IP1	SRR10201927	PAIRED
maize_m6a_experiment16				PRJNA574808	m6A	Zea mays	embryos	N4	input1	SRR10201928	PAIRED
maize_m6a_experiment17				PRJNA574808	m6A	Zea mays	embryos	N2	IP2	SRR10201929	PAIRED
maize_m6a_experiment18				PRJNA574808	m6A	Zea mays	embryos	N2	input2	SRR10201930	PAIRED
maize_m6a_experiment19				PRJNA574808	m6A	Zea mays	embryos	N2	IP1	SRR10201931	PAIRED
maize_m6a_experiment20				PRJNA574808	m6A	Zea mays	embryos	N2	input1	SRR10201932	PAIRED
maize_m6a_experiment21				PRJNA574808	m6A	Zea mays	embryos	D8	IP2	SRR10201933	PAIRED
maize_m6a_experiment22				PRJNA574808	m6A	Zea mays	embryos	D8	input2	SRR10201934	PAIRED
maize_m6a_experiment23				PRJNA574808	m6A	Zea mays	embryos	D2	IP1	SRR10201935	PAIRED
maize_m6a_experiment24				PRJNA574808	m6A	Zea mays	embryos	D2	input1	SRR10201936	PAIRED
humam_m5U_experiment1	FICC-Seq: a method for enzyme-specified profiling of methyl-5-uridine in cellular RNA	Nucleic Acids Res	31361898	GSE109183	m5U	miCLIP	Homo sapiens	HEK293	Ctrl
humam_m5U_experiment2	FICC-Seq: a method for enzyme-specified profiling of methyl-5-uridine in cellular RNA	Nucleic Acids Res	31361898	GSE109184	m5U	FICC-Seq	Homo sapiens	HEK293	Ctrl
humam_m5U_experiment3	FICC-Seq: a method for enzyme-specified profiling of methyl-5-uridine in cellular RNA	Nucleic Acids Res	31361898	GSE109183	m5U	FICC-Seq	Homo sapiens	HAP1	Ctrl
humam_2'-O_experiment1	Nm-seq maps 2′-O-methylation sites in Homo sapiens mRNA with base precision	Nat Methods	28504680	GSE90164	Nm	Nm-seq	Homo sapiens	HeLa	Ctrl
humam_2'-O_experiment2	Nm-seq maps 2′-O-methylation sites in Homo sapiens mRNA with base precision	Nat Methods	28504680	GSE90165	Nm	Nm-seq	Homo sapiens	HEK293T	Ctrl
humam_m6Am_experiment1	Identification of the m6Am Methyltransferase PCIF1 Reveals the Location and Functions of m6Am in the Transcriptome.	Mol Cell	31279658	GSE122948	m6Am	miCLIP	Homo sapiens	HEK293T	Ctrl
humam_m6Am_experiment2	Reversible methylation of m6Am in the 5' cap controls mRNA stability	Nature	28002401	GSE78040	m6Am	miCLIP	Homo sapiens	HEK293T	Ctrl
humam_m6Am_experiment3	Single-nucleotide-resolution mapping of m6A and m6Am throughout the transcriptome	Nat Methods	26121403	GSE63753	m6Am	miCLIP	Homo sapiens	HEK293	sysy antinbody
humam_m6Am_experiment4	Single-nucleotide-resolution mapping of m6A and m6Am throughout the transcriptome	Nat Methods	26121403	GSE63753	m6Am	miCLIP	Homo sapiens	HEK293	Ctrl
humam_m7G_experiment1	Transcriptome-wide Mapping of Internal N7-Methylguanosine Methylome in Mammalian mRNA	Mol Cell	31031084	GSE112276	m7G	m7G-seq	Homo sapiens	HeLa	Ctrl
humam_m7G_experiment2	Transcriptome-wide Mapping of Internal N7-Methylguanosine Methylome in Mammalian mRNA	Mol Cell	31031084	GSE112276	m7G	m7G-seq	Homo sapiens	HepG2	Ctrl
humam_m7G_experiment3	Dynamic methylome of internal mRNA N7-methylguanosine and its regulatory role in translation	Cell Res	31520064	CRA001302	m7G	m7G-miCLIP-Seq	Homo sapiens	Hela	Ctrl
humam_m7G_experiment4	Dynamic methylome of internal mRNA N7-methylguanosine and its regulatory role in translation	Cell Res	31520064	CRA001302	m7G	m7G-miCLIP-Seq	Homo sapiens	HEK293T	RppH
humam_m7G_experiment5	Dynamic methylome of internal mRNA N7-methylguanosine and its regulatory role in translation	Cell Res	31520064	CRA001302	m7G	m7G-miCLIP-Seq	Homo sapiens	HEK293T	TAP

## Sheet: COVID-19
Experiment_ID	Paper_Name	Journal	Pubmed_ID	GSE	Modification	Species	Host	Virus	Condition	Sample	SRR	Layout
COVID-19_m6a_experiment1	METTL3 regulates viral m6A RNA modification and host cell innate immune responses during SARS-CoV-2 infection	Cell Rep	33961823	GSE167075	m6A	Homo sapiens	Caco-2	COVID19	Ctrl	input1	SRR13743913	PAIRED
COVID-19_m6a_experiment2	METTL3 regulates viral m6A RNA modification and host cell innate immune responses during SARS-CoV-2 infection	Cell Rep	33961823	GSE167075	m6A	Homo sapiens	Caco-2	COVID19	Mettl3KD	input1	SRR13743914	PAIRED
COVID-19_m6a_experiment3	METTL3 regulates viral m6A RNA modification and host cell innate immune responses during SARS-CoV-2 infection	Cell Rep	33961823	GSE167075	m6A	Homo sapiens	Caco-2	COVID19	Ctrl	IP1	SRR13743915	PAIRED
COVID-19_m6a_experiment4	METTL3 regulates viral m6A RNA modification and host cell innate immune responses during SARS-CoV-2 infection	Cell Rep	33961823	GSE167075	m6A	Homo sapiens	Caco-2	COVID19	Mettl3KD	IP1	SRR13743916	PAIRED
COVID-19_m6a_experiment5	METTL3 regulates viral m6A RNA modification and host cell innate immune responses during SARS-CoV-2 infection	Cell Rep	33961823	GSE167075	m6A	Homo sapiens	Caco-2	COVID19	Ctrl(cellular)	input1	SRR13743917	PAIRED
COVID-19_m6a_experiment6	METTL3 regulates viral m6A RNA modification and host cell innate immune responses during SARS-CoV-2 infection	Cell Rep	33961823	GSE167075	m6A	Homo sapiens	Caco-2	COVID19	Mettl3KD(cellular)	input1	SRR13743918	PAIRED
COVID-19_m6a_experiment7	METTL3 regulates viral m6A RNA modification and host cell innate immune responses during SARS-CoV-2 infection	Cell Rep	33961823	GSE167075	m6A	Homo sapiens	Caco-2	COVID19	Ctrl(cellular)	IP1	SRR13743919	PAIRED
COVID-19_m6a_experiment8	METTL3 regulates viral m6A RNA modification and host cell innate immune responses during SARS-CoV-2 infection	Cell Rep	33961823	GSE167075	m6A	Homo sapiens	Caco-2	COVID19	Mettl3KD(cellular)	IP1	SRR13743920	PAIRED
