# Supplementary material for: RMDisease V2.0: an updated database of genetic variants that affect RNA modifications with disease and trait implication
Source: Nucleic Acids Res. 2022 Sep 5;51(D1):D1388–96. doi: 10.1093/nar/gkac750 (PMC9825452; doi:10.1093/nar/gkac750)
Supplement: gkac750_Supplemental_Files [file gkac750_supplemental_files.zip › Supplementary Table S4.xlsx]

## Sheet: Table S4
Table S4 Sources of genetic variants
Database	Species	Genome	Tumor Type	Sample number	SNP number	Information
TCGA (v27.0-fix)	Human	hg19	LUAD	569	170362	Somatic mutations in Lung adenocarcinoma
TCGA (v27.0-fix)	Human	hg19	BLCA	412	117451	Somatic mutations in Bladder Urothelial Carcinoma
TCGA (v27.0-fix)	Human	hg19	COAD	433	203290	Somatic mutations in Colon adenocarcinoma
TCGA (v27.0-fix)	Human	hg19	DLBC	37	6020	Somatic mutations in Lymphoid Neoplasm Diffuse Large B-cell Lymphoma
TCGA (v27.0-fix)	Human	hg19	GBM	396	51920	Somatic mutations in Glioblastoma multiforme
TCGA (v27.0-fix)	Human	hg19	KIRC	339	19355	Somatic mutations in Kidney renal clear cell carcinoma
TCGA (v27.0-fix)	Human	hg19	LAML	149	3163	Somatic mutations in Acute Myeloid Leukemia
TCGA (v27.0-fix)	Human	hg19	LIHC	375	46731	Somatic mutations in Liver hepatocellular carcinoma
TCGA (v27.0-fix)	Human	hg19	OV	443	35285	Somatic mutations in Ovarian serous cystadenocarcinoma
TCGA (v27.0-fix)	Human	hg19	PRAD	498	22488	Somatic mutations in Prostate adenocarcinoma
TCGA (v27.0-fix)	Human	hg19	SARC	255	22150	Somatic mutations in Sarcoma
TCGA (v27.0-fix)	Human	hg19	SKCM	470	344249	Somatic mutations in Skin Cutaneous Melanoma
TCGA (v27.0-fix)	Human	hg19	STAD	441	153410	Somatic mutations in Stomach adenocarcinoma
TCGA (v27.0-fix)	Human	hg19	UCEC	542	762726	Somatic mutations in Uterine Corpus Endometrial Carcinoma
TCGA (v27.0-fix)	Human	hg19	LUSC	497	157401	Somatic mutations in Lung squamous cell carcinoma
TCGA (v27.0-fix)	Human	hg19	MESO	83	3041	Somatic mutations in Mesothelioma
TCGA (v27.0-fix)	Human	hg19	LGG	513	28399	Somatic mutations in Brain Lower Grade Glioma
TCGA (v27.0-fix)	Human	hg19	KICH	66	2137	Somatic mutations in Kidney Chromophobe
TCGA (v27.0-fix)	Human	hg19	KIRP	288	19606	Somatic mutations in Kidney renal papillary cell carcinoma
TCGA (v27.0-fix)	Human	hg19	CHOL	51	3844	Somatic mutations in Cholangiocarcinoma
TCGA (v27.0-fix)	Human	hg19	ACC	92	9620	Somatic mutations in Adrenocortical carcinoma
TCGA (v27.0-fix)	Human	hg19	PCPG	179	1615	Somatic mutations in Pheochromocytoma and Paraganglioma
TCGA (v27.0-fix)	Human	hg19	READ	158	55965	Somatic mutations in Rectum adenocarcinoma
TCGA (v27.0-fix)	Human	hg19	THYM	123	2517	Somatic mutations in Thymoma
TCGA (v27.0-fix)	Human	hg19	TGCT	150	2259	Somatic mutations in Testicular Germ Cell Tumors
TCGA (v27.0-fix)	Human	hg19	THCA	496	4732	Somatic mutations in Thyroid carcinoma
TCGA (v27.0-fix)	Human	hg19	PAAD	183	28602	Somatic mutations in Pancreatic adenocarcinoma
1000 Genomes	Human	hg19	---	---	4204	Phase3 Mitochondrial Chromosome Variants set
Ensembl release 106	Chicken	galGal6	---	---	20867469	Germline mutations in chicken
Ensembl release 106	Goat	ARS1	---	---	31371739	Germline mutations in goat
Ensembl release 106	Maize	B73(APGv4)	---	---	2578	Germline mutations in maize
Ensembl release 106	Yeast	sacCer3	---	---	265902	Germline mutations in yeadt
Ensembl release 106	Rat	rn6	---	---	4686338	Germline mutations in rat
National Genomics Data Center	COVID-19	SARS-CoV-2(NC_045512.2)	---	---	73637	Germline mutations in COVID-19
dbSNP151	Human	hg19	---	---	37094832	Germline mutations in human
dbSNP151	Mouse	mm10	---	---	5418814	Germline mutations in mouse
dbSNP151	Zebrafish	danRer10	---	---	13622972	Germline mutations in zebrafish
dbSNP151	Fruitfly	dm6	---	---	2984	Germline mutations in fruitfly
dbSNP151	Arabidopsis	TAIR10	---	---	11100863	Germline mutations in arabidopsis
dbSNP151	S.pombe	ASM294v2	---	---	4190	Germline mutations in fission yeast
dbSNP151	Rice	IRGSP-1.0	---	---	11462261	Germline mutations in rice
dbSNP151	Sheep	Oar_rambouillet_v1.0	---	---	453090	Germline mutations in sheep
dbSNP151	Pig	Sscrofa11.1	---	---	1104308	Germline mutations in pig
dbSNP151	Cow	bosTau9	---	---	2553354	Germline mutations in cow
dbSNP151	Tomato	SL3.0	---	---	3376362	Germline mutations in tomato
dbSNP151	Chimpanzee	panTro5/Pan_tro 3.0	---	---	14623	Germline mutations in chimpanzee
dbSNP151	Rhesus	rheMac10	---	---	129865	Germline mutations in rhesus
dbSNP151	Green Monkey	chlSab2	---	---	507592	Germline mutations in green monkey
